# Supplementary material for: Miniature neurotransmission is required to maintain Drosophila synaptic structures during ageing
Source: Nat Commun. 2021 Jul 20;12:4399. doi: 10.1038/s41467-021-24490-1 (PMC8292383; doi:10.1038/s41467-021-24490-1)
Supplement: Supplementary file 4 — Source Data [file 41467_2021_24490_MOESM4_ESM.xlsx]

## Sheet: Figure 1
Genotype: UAS>GFP/+; HB9>Gal4/+									Genotype: UAS>GFP/+; HB9>Gal4/+										Genotype: UAS>GFP/+; HB9>Gal4/+
5 days	20 days	30 days	50 days	60 days	75 days				5 days	20 days	30 days	50 days	60 days	75 days					5 days	20 days	30 days	50 days	60 days	75 days
3.031	2.78	2.255	1.59	2.151	0.784				338	341	389	401	400	212					0.101562	0.0728477	0.0487805	0.0479452	0.302632	0.361446
2.372	2.184	1.368	1.371	3.893	0.784				382	368	411	301	394	315					0.0833333	0.0232558	0.113402	0.114504	0.25625	0.288889
2.125	1.978	2.149	1.954	2.417	1.38				400	370	486	501	254	352					0.0789474	0.236842	0.101124	0.159091	0.311881	0.303226
1.533	1.422	3.18	2.547	2.971	0.886				498	414	427	378	394	288					0	0.0352113	0.0841121	0.0680272	0.30303	0.5
1.667	1.946	1.465	2.247	3.42	0.992				389	312	357	492	403	387					0.0223881	0.0714286	0.0363636	0.140187	0.230769	0.49
1.759	2.158	2.932	2.299	1.494	0.582				358	290	324	525	426	395					0.020979	0.0504202	0.0265957	0.154639	0.311828	0.343373
2.66	2.061	4.006	2.417	1.494	0.59				306	289	471	541	373	212					0.100917	0.0652174	0.0532544	0.128	0.246154	0.44086
1.946	1.274	1.274	2.072	2.54	0.525				290	322	393	637	461	198					0.0789474	0.05	0.0883978	0.105263	0.311475	0.473988
2.665	1.956	0.498	0.806	1.236	1.865				305	340	342	584	419	306					0.136364	0.0827586	0.149606	0.162963	0.293333	0.439462
2.369	0.977	2.061	0.806	0.488	0.719				309	446	243	458	349	402					0.139241	0.0884354	0.0683761	0.134454	0.163158	0.55625
2.778	2.014	0.293	1.617	1.329	0.456				307	399	326	240	253	303					0.0674157	0.153333	0.0333333	0.178295	0.239024	0.58
1.879	2.542	3.635	1.919	1.176	0.46				294	350	425	212	161	237					0.0909091	0.2	0.0891089	0.198113	0.101796	0.325444
4.592	2.893	1.371	0.982	0.996	0.586				210	313	461	227	239	310					0.155844	0.0192308	0.201835	0.109589	0.106383	0.163265
1.663	3.089	1.956	1.575	0.691	0.985				339	356	254	236	323	333					0.121951	0.0357143	0.0446429	0.0729167	0.194737	0.70073
1.575	1.611	3.357	0.744	0.488	0.651				307	376	393	292	217	347					0.103226	0.0322581	0.167665	0.138889	0.283333	0.344828
4.052	1.114	2.363	2.833	0.195	0.521				368	349	448	392	329	468					0.0695652	0.08	0.197368	0.196078	0.328358	0.457143
2.093	1.879	0.704	1.274	0.293	0.985				275	361	510	369	200	459					0.111111	0.0224719	0.0930233	0.206612	0.431818	0.166667
2.801	1.669	0.293	0.684	0.806	0.38				327	399	326	277	231	181					0.183673	0.076087	0.160377	0.186441	0.125	0.258065
2.801	1.27	2.982	1.381	1.859	0.6				416	429	427	353	334	130					0.149123	0.0229885	0.2375	0.191667	0.325	0.158824
1.64	0.885	1.285	0.711	0.711	0.525				209	408	397	122	278	334					0.112	0.0306122	0.0956522	0.0943396	0.125	0.135
1.834	1.529	2.702	0.526	0.922	0.496				221	403	402	261	338	317					0.173333	0.020202	0	0.0412371	0.137931	0.13125
1.548	1.452	3.327	0.488	0.744	0.474					356	372	253	352	300					0.0825688	0.017094	0.024	0.12963	0.114504	0.0969697
1.485	1.629	2.04	2.04	0.403	0.664					383	363	406	285	308					0.101852	0.0512821	0.0214286	0.254386	0.109375	0.365169
2.006	2.02	1.468	2.78	1.468	0.56					331	281	304		386					0.0756302	0.114754	0.10687	0.175182	0.0789474	0.142105
2.353	1.52	1.468	2.014	1.465	0.716					454	401	268		469					0.104762	0.189189	0.0762712	0.231788	0.177305	0.25
1.958	1.328	1.399	2.45	2.78	2.15					317	365			214					0.122807	0.0208333	0.127273	0.0530974	0.169492	0.445545
2.561	2.308	0.391	1.758	1.801	2.215					353	471			311					0.0526316	0.0283019	0.0227273	0.281481	0.0552147	0.174699
2.547	1.217	0.618	1.311	0.437	1.319						387			425					0.0113636	0.0425532	0.133663	0.1	0.163121	0.288235
2.884	0.932	0.498	0.977	0.488	1.179						283			328					0.0392157	0.0550459	0.112676	0.134921	0.0851064	0.224719
1.823	1.524	2.586	1.516	0.488	0.6						404			399					0.0408163	0.0377359		0.218182	0.072165	0.113333
1.955	1.115	2.45	1.919	0.781	1.406						325			218					0.0714286	0.0470588		0.0642202	0.105528	0.273292
1.237	2.158	3.55	1.371	0.521	1.179						350			186					0.010101	0.0363636		0.242991	0.0542169	0.357143
1.801	3.042	0.293	2.702	0.525	0.979						331			128					0.156627	0.192661		0.138889	0.205882	0.268456
2.72	2.654	2.109	2.255	0.728	1.343						511			128					0.09	0.0714286			0.123529	0.293333
2.006	3.357	3.089	1.963	0.417	1.115									234									0.0414201	0.275862
2.223	2.088	2.28	1.566	0.56	0.996									183									0.0827586	0.217391
5.016	1.251	2.204	0.982	0.651	0.651									192									0.134831	0.185792
3.18	2.557	1.686	2.471	0.391	0.26									165
1.686	1.879	2.607	2.46	0.38	2.801
2.195	1.769	0.927	2.63	0.914	1.107
2.737	1.992	2.45	1.879	0.326	0.886					Tukey's multiple comparisons test	Mean Diff.	95.00% CI of diff.	Below threshold?	Summary	Adjusted P Value				Tukey's multiple comparisons test	Mean Diff.	95.00% CI of diff.	Below threshold?	Summary	Adjusted P Value
3.732	2.735	1.825	1.465	0.521	0.67					5 days vs. 25 days	-37.9	-111 to 34.8	No	ns	0.66				5 vs. 25	0.02021	-0.04133 to 0.08174	No	ns	0.93	A-B
2.46	1.661	1.761	1.637	0.59	0.46					5 days vs. 30 days	-57.9	-127 to 11.5	No	ns	0.16				5 vs. 30	-0.003617	-0.06775 to 0.06052	No	ns	>0.99	A-C
2.557	1.611	0.586	3.034	1.499	0.525					5 days vs. 50 days	-35.1	-109 to 38.9	No	ns	0.75				5 vs. 50	-0.05707	-0.1191 to 0.004928	No	ns	0.09	A-D
1.963	2.385	2.184	2.255	1.068	0.556					5 days vs. 60 days	3.79	-71.7 to 79.3	No	ns	>0.99				5 vs. 60	-0.09653	-0.1568 to -0.03625	Yes	***	<0.001	A-E
1.825	2.184	1.796	2.322	1.224	0.556					5 days vs. 75 days	35	-33.0 to 103	No	ns	0.67				5 vs. 75	-0.2232	-0.2835 to -0.1630	Yes	***	<0.001	A-F
1.176	1.59	1.274	2.158	0.816	0.651					25 days vs. 30 days	-20	-84.4 to 44.5	No	ns	0.95				25 vs. 30	-0.02382	-0.08796 to 0.04031	No	ns	0.89	B-C
2.751	2.639	2.939	2.45	1.759	0.59					25 days vs. 50 days	2.84	-66.6 to 72.3	No	ns	>0.99				25 vs. 50	-0.07728	-0.1393 to -0.01528	Yes	**	0.006	B-D
3.62	1.27	3.089	0.625	1.224	0.654					25 days vs. 60 days	41.7	-29.2 to 113	No	ns	0.54				25 vs. 60	-0.1167	-0.1770 to -0.05646	Yes	***	<0.001	B-E
2.088	2.363	3.089	0.879	0.525	1.224					25 days vs. 75 days	73	10.0 to 136	Yes	*	0.01				25 vs. 75	-0.2435	-0.3037 to -0.1832	Yes	***	<0.001	B-F
4.081	2.28	2.133	0.829	0.437	2.465					30 days vs. 50 days	22.8	-43.1 to 88.7	No	ns	0.92				30 vs. 50	-0.05346	-0.1180 to 0.01112	No	ns	0.17	C-D
2.363	5.913	3.164	0.437	0.781	1.05					30 days vs. 60 days	61.7	-5.83 to 129	No	ns	0.09				30 vs. 60	-0.09291	-0.1558 to -0.02999	Yes	***	<0.001	C-E
2.287	2.904	2.169	1.963	0.728	0.912					30 days vs. 75 days	92.9	33.9 to 152	Yes	***	<0.001				30 vs. 75	-0.2196	-0.2826 to -0.1567	Yes	***	<0.001	C-F
1.478	1.992	3.042	1.399	0.654	0.291					50 days vs. 60 days	38.9	-33.4 to 111	No	ns	0.63				50 vs. 60	-0.03946	-0.1002 to 0.02129	No	ns	0.42	D-E
1.274	1.578	1.27	0.788	0.701	0.47					50 days vs. 75 days	70.1	5.74 to 135	Yes	*	0.02				50 vs. 75	-0.1662	-0.2269 to -0.1054	Yes	***	<0.001	D-F
3.317	1.859	2.072	1.079	0.68	0.326					60 days vs. 75 days	31.3	-34.8 to 97.3	No	ns	0.75				60 vs. 75	-0.1267	-0.1857 to -0.06773	Yes	***	<0.001	E-F
0.704	1.075	1.368	2.299	0.67	0.269
0.694	1.468	1.859	1.566	0.326	0.396
0.356	1.236	1.563	1.825	0.38	0.146
0.783	3.034	3.431	0.586	0.526	1.052
0.912	2.557	1.465	0.691	0.594	0.824
0.83	4.77	1.566	1.801	0.57	0.847
1.369	1.761	2.151	1.368	2.971	0.728
2.553	1.172	2.639	1.856	0.977	1.309
0.977	3.391	1.176	0.594	1.566	1.258
1.899	1.897	1.079	0.488	0.711	0.781
3.769	1.897	0.788	1.172	0.403	0.992
2.109	0.788	2.169	4.634	0.788	1.188
3.298	2.149	2.184	3.42	1.661	0.537
2.496	1.769	1.761	2.266	1.563	0.728
2.184	1.188	2.247	1.637	3.126	1.433
1.981	3.009	2.442	2.162	0.403	1.584
0.985	3.344	0.711	1.176	3.317	1.469
1.237	1.897	0.352	2.442	2.63	0.905
1.763	2.78	0.195	2.348	0.806	2.218
2.085	3.213	2.639	0.879	0.594	1.044
0.743	2.763	3.647	0.594	3.042	1.971
0.332	1.371	2.149	0.618	1.706	1.533
1.239	1.924	1.399	1.626	1.954	1.239
2.912	1.079	0.879	0.625	0.691	0.869
1.044	0.977	1.468	2.504	1.114	0.651
1.758	0.618	0.84	2.45	2.051	0.46
1.959	0.655	0.977	3.109	0.806	0.332
1.575	0.293	1.311	2.316	0.6	0.537
1.633	0.218	2.097	2.011	1.236	0.792
1.792	1.114	1.761	3.305	0.869	0.56
2.218	2.289	2.353	2.45	1.992	0.869
2.819	2.471	1.761	3.616	1.042	1.084
1.369	3.06	2.536	3.65	0.781	0.914
2.12	2.504	1.075	2.361	0.849	0.743
2.933	0.437	1.224	1.617	0.912	0.332
2.322	1.176	2.86	3.327	0.847	0.351
1.992	1.311	1.853	2.875	0.654	0.235
2.579	1.566	1.478	2.417	0.235	0.276
2.051	1.793	1.761	2.586	0.456	0.496
2.287	1.006	0.586	3.127	0.474	0.525
3.424	0.625	2.586	2.204	1.174	0.276
2.353	2.595	2.353	1.274	1.253	0.47
2.536	1.731	1.545	4.201	0.351	1.239
2.442	1.329	2.169	1.956	0.351	0.787
1.887	1.976	1.758	2.363	0.56	0.396
0.625	2.547	1.274	3.469	1.434	0.396
1.208	2.511	1.079	4.531	1.115	0.521
2.346	1.853	1.176	5.749	0.396	0.537
2.848	1.399	2.169	4.176	0.792	0.792
3.033	1.399	2.778	3.344	0.586	0.368
1.478	1.706	2.169	1.963	0.391	0.326
1.563	1.887	2.299	3.584	0.391	0.396
3.042	1.02	1.706	1.946	0.38	0.417
2.353	1.783	1.465	1.478	1.584	0.092
1.637	2.413	0.488	0.806	0.857	1.442
1.529	0.655	1.661	0.526	0.651	0.525
2.07	2.109	1.274	0.711	0.509	0.556
2.266	0.488	1.478	0.788	0.412	0.46
1.956	0.781	1.491	0.704	0.276	0.368
1.566	1.672	0.618	0.927	0.781	0.342
3.034	0.391	0.704	2.088	0.857	0.297
1.274	3.14	2.054	1.617	1.317	0.721
2.249	1.611	1.761	2.639	1.943	0.463
1.611	0.996	0.885	1.706	1.899	1.079
2.607	2.051	3.626	1.954	1.188	0.381
3.635	3.424	0.526	1.706	2.04	0.557
1.285	1.946	0.414	2.149	0.654	0.604
2.151	1.075	1.887	1.079	0.716	1.114
1.566	1.303	0.403	1.478	0.968	0.594
1.758	5.373	1.731	1.563	0.618	0.808
2.78	3.334	1.801	1.075	0.784	0.622
1.956	2.833	2.702	2.061	1.704	0.806
3.419	1.954	0.684	1.796	1.174	0.963
1.285	0.788	1.361	1.681	1.596	0.637
1.452	1.399	1.578	2.061	1.107	0.865
1.856	1.236	1.274	1.303	0.784	0.853
4.408	2.834	0.781	0.982	0.59	0.588
2.542	0.901	2.751	1.052	0.456	0.819
3.616	2.361	1.566	1.079	2.022	0.747
1.963	1.672	1.897	3.424	1.838	0.557
2.586	1.859	1.783	0.655	1.343	0.68
2.557	1.575	1.783	1.092	0.692	0.694
2.072	1.992	2.014	1.02	0.474	0.933
3.744	2.819	1.371	1.371	0.195	0.519
3.164	3.758	1.478	2.557	0.394	0.285
3.034	1.59	3.053	0.488	0.263	1.007
2.04	1.488	2.735	1.079	0.244	0.345
0.885	1.661	2.86	1.468	0.309	0.733
1.663	3.229	1.563	1.075	0.313	0.356
1.758	2.742	1.422	1.361	0.154	0.45
2.637	2.607	0.874	1.672	0.244	0.154
1.637	1.769	2.813	1.075	1.371	0.907
1.919	4.211	1.919	2.778	1.465	0.806
2.57	3.538	0.684	1.422	2.149	0.496
	Tukey's multiple comparisons test	Mean Diff.	95.00% CI of diff.	Below threshold?	Summary	Adjusted P Value
	5 days vs. 20	0.209	-0.0597 to 0.477	No	ns	0.2292
	5 days vs. 30	0.362	0.0930 to 0.630	Yes	**	0.0018
	5 days vs. 50 dsys	0.322	0.0539 to 0.591	Yes	**	0.0083
	5 days vs. 60 days	1.12	0.853 to 1.39	Yes	****	<0.0001
	5 days vs. 75	1.38	1.11 to 1.65	Yes	****	<0.0001
	20 vs. 30	0.153	-0.116 to 0.421	No	ns	0.5825
	20 vs. 50 dsys	0.114	-0.155 to 0.382	No	ns	0.833
	20 vs. 60 days	0.913	0.644 to 1.18	Yes	****	<0.0001
	20 vs. 75	1.17	0.902 to 1.44	Yes	****	<0.0001
	30 vs. 50 dsys	-0.0391	-0.308 to 0.229	No	ns	0.9984
	30 vs. 60 days	0.76	0.491 to 1.03	Yes	****	<0.0001
	30 vs. 75	1.02	0.749 to 1.29	Yes	****	<0.0001
	50 dsys vs. 60 days	0.799	0.531 to 1.07	Yes	****	<0.0001
	50 dsys vs. 75	1.06	0.788 to 1.33	Yes	****	<0.0001
	60 days vs. 75	0.258	-0.0107 to 0.526	No	ns	0.0682

## Sheet: Figure 2
Genotype: UAS>GFP/+; HB9>Gal4/+										Genotype: UAS>GFP/+; HB9>Gal4/+										Genotype: UAS>GFP/+; HB9>Gal4/+										Genotype: UAS>GFP/+; HB9>Gal4/+
5 days	20 days	30 days	50 days	60 days	75 days					5 days	20 days	30 days	50 days	60 days	75 days					5 days	20 days	30 days	50 days	60 days	75 days					5 days	20 days	30 days	50 days	60 days	75 days
4.35	2.24	1.12	1.97	0.64	1.0946					0.161675	0.181614	0.198281	0.224425	0.344239	0.107015					1.85833	0.75	0.916667	0.525	0.0416667	0.125					1	0.625	0.5412	0.2912	0.1662	0
2.04	1.161	3.89	1.682	1.42	1.62333					0.162494	0.267234	0.157277	0.204086	0.189896	0.0928879					1.01667	0.558333	1.70833	0.266667	1.33333	0.533333					0.91625	0.6662	0.4575	0.5412	0.0412	0
1.48	1.437	3.19	2.305	1.6369	1.44					0.222328	0.255765	0.236702	0.211007	0.202798	0.0486102					0.508333	0.741667	0.8	0.7	0.441667	0.233333					0.9162	0.8325	0.2075	0.375	0.2075	0
7.073	1.672	1.185	1.41	1.1513	0.418					0.304604	0.238165	0.220979	0.105272	0.295919	0.0757261					0.266667	0.991667	0.325	0.875	0.5	0.358333					1	0.9575	0.375	0.4162	0.1662	0
1.597	4.64	1.75	1.055	1.2821	0.994					0.241866	0.263241	0.195465	0.0936048	0.158534	0.133091					1.30833	0.708333	0.333333	0.483333	0.808333	0.45					0.9162	0.9575	0.2912	0.375	0.0412	0
1.7112	0.93	1.8289	0.49	0.7081	1.197					0.26476	0.320634	0.276833	0.144637	0.135803	0.152283					0.65	0.891667	0.666667	1.225	0.15	0.25					1	0.9162	0.375	0.25	0
5.375	1.36	1.3904	1.703	1.8077	0.93667					0.222778	0.136543	0.240217	0.110356	0.102413	0.195313					0.491667	1.35833	0.0583333	2.06667	0.283333	0.00833333					0.9162	0.625	0.375	0.0825
	1.002	1.3904		2.3911	0.75233					0.466919	0.118114	0.161105	0.193768	0.126452	0.1462					0.766667	0.45	0.558333	1.38333	0.65	0.716667					0.9162	0.75	0.7075	0.2912
		0.7387			0.57944					0.162598	0.161027	0.151201	0.210571	0.0709535	0.137045					1.875	0.958333	0.458333	0.683333	0.0333333	0.983333					0.9575	0.7912	0.875	0.25
					0.98233					0.145433	0.161447	0.217711	0.22994	0.10049	0.0916946					1.23333	0.858333	1.325	1.03333	0.466667	0.716667					1		0.625	0.125
										0.121961	0.148034	0.0823974	0.271404	0.10376	0.0706498					0.7	0.525	0.416667	1.13333	0.0583333	0.775							0.7075
										0.149502	0.202579	0.299437	0.212196	0.197303	0.0524902					0.75	1.225	0.766667	0.641667	0.383333	0.416667
										0.274601	0.235475	0.130042	0.0940392	0.261778	0.234929					1.34167	0.675	1.225	0.45	0.566667	0.908333
	Tukey's multiple comparisons test	Mean Diff.	95.00% CI of diff.	Below threshold?	Summary	Adjusted P Value				0.221593	0.176356	0.204192	0.192159	0.357387						1.00833	2.125	1.475	0.25	0.383333
	25 days vs. 5 days	-1.57	-3.31 to 0.170	No	ns	0.1				0.103498	0.133096	0.216827	0.135008	0.136066						1.16667	1.7	0.333333	1.18333	0.483333
	30 days vs. 5 days	-1.54	-3.24 to 0.150	No	ns	0.09				0.183806	0.147648		0.303101	0.105911						1.925	0.808333		0.625	0.875
	50 days vs. 5 days	-1.86	-3.66 to -0.0619	Yes	*	0.04				0.153289	0.163778		0.348322	0.513567						1.63333	0.05		1.80833	0.933333
	60 days vs. 5 days	-2	-3.74 to -0.256	Yes	*	0.02				0.186631	0.0793457									0.483333	0.0833333
	75 days vs. 5 days	-2.37	-4.03 to -0.717	Yes	**	0.001				0.188766										0.516667
	30 days vs. 25 days	0.0262	-1.61 to 1.66	No	ns	>0.99				0.195166										0.866667
	50 days vs. 25 days	-0.289	-2.03 to 1.45	No	ns	>0.99
	60 days vs. 25 days	-0.426	-2.11 to 1.26	No	ns	0.97
	75 days vs. 25 days	-0.803	-2.40 to 0.791	No	ns	0.66				Tukey's multiple comparisons test	Mean Diff.	95.00% CI of diff.	Below threshold?	Summary	Adjusted P Value					Tukey's multiple comparisons test	Mean Diff.	95.00% CI of diff.	Below threshold?	Summary	Adjusted P Value					Tukey's multiple comparisons test	Mean Diff.	95.00% CI of diff.	Below threshold?	Summary	Adjusted P Value
	50 days vs. 30 days	-0.315	-2.01 to 1.38	No	ns	>0.99				5 days vs. 25 days	0.01837	-0.05604 to 0.09278	No	ns	0.98					5 days vs. 25 days	0.16	-0.276 to 0.595	No	ns	0.89					3 days vs. 20 days	16.26	-1.807 to 34.33	No	ns	0.1
	60 days vs. 30 days	-0.452	-2.09 to 1.18	No	ns	0.96				5 days vs. 30 days	0.007469	-0.07076 to 0.08570	No	ns	>0.99					5 days vs. 30 days	0.261	-0.198 to 0.719	No	ns	0.56					3 days vs. 30 days	45.05	27.86 to 62.23	Yes	***	<0.001
	75 days vs. 30 days	-0.83	-2.37 to 0.715	No	ns	0.6				5 days vs. 50 days	0.01354	-0.06201 to 0.08910	No	ns	>0.99					5 days vs. 50 days	0.116	-0.326 to 0.559	No	ns	0.97					3 days vs. 50 days	65.41	47.83 to 83.00	Yes	***	<0.001
	60 days vs. 50 days	-0.137	-1.88 to 1.60	No	ns	>0.99				5 days vs. 60 days	0.006521	-0.06903 to 0.08207	No	ns	>0.99					5 days vs. 60 days	0.525	0.0823 to 0.967	Yes	*	0.01					3 days vs. 60 days	85.01	64.71 to 105.3	Yes	***	<0.001
	75 days vs. 50 days	-0.515	-2.17 to 1.14	No	ns	0.94				5 days vs. 75 days	0.08841	0.006816 to 0.1700	Yes	*	0.03					5 days vs. 75 days	0.52	0.0425 to 0.998	Yes	*	0.02					3 days vs. 75 days	95.39	73.85 to 116.9	Yes	***	<0.001
	75 days vs. 60 days	-0.378	-1.97 to 1.22	No	ns	0.98				25 days vs. 30 days	-0.01091	-0.09098 to 0.06916	No	ns	>0.99					25 days vs. 30 days	0.101	-0.368 to 0.570	No	ns	0.99					20 days vs. 30 days	28.78	11.11 to 46.46	Yes	***	<0.001
										25 days vs. 50 days	-0.004832	-0.08229 to 0.07263	No	ns	>0.99					25 days vs. 50 days	-0.0432	-0.497 to 0.410	No	ns	>0.99					20 days vs. 50 days	49.15	31.08 to 67.22	Yes	***	<0.001
										25 days vs. 60 days	-0.01185	-0.08931 to 0.06560	No	ns	>0.99					25 days vs. 60 days	0.365	-0.0884 to 0.819	No	ns	0.19					20 days vs. 60 days	68.75	48.03 to 89.48	Yes	***	<0.001
										25 days vs. 75 days	0.07004	-0.01333 to 0.1534	No	ns	0.15					25 days vs. 75 days	0.361	-0.127 to 0.849	No	ns	0.27					20 days vs. 75 days	79.12	57.19 to 101.1	Yes	***	<0.001
										30 days vs. 50 days	0.006074	-0.07506 to 0.08721	No	ns	>0.99					30 days vs. 50 days	-0.144	-0.619 to 0.331	No	ns	0.95					30 days vs. 50 days	20.37	3.185 to 37.55	Yes	*	0.01
										30 days vs. 60 days	-0.0009479	-0.08208 to 0.08018	No	ns	>0.99					30 days vs. 60 days	0.264	-0.211 to 0.739	No	ns	0.59					30 days vs. 60 days	39.97	20.01 to 59.93	Yes	***	<0.001
										30 days vs. 75 days	0.08094	-0.005845 to 0.1677	No	ns	0.08					30 days vs. 75 days	0.26	-0.248 to 0.768	No	ns	0.67					30 days vs. 75 days	50.34	29.13 to 71.55	Yes	***	<0.001
										50 days vs. 60 days	-0.007022	-0.08558 to 0.07153	No	ns	>0.99					50 days vs. 60 days	0.408	-0.0517 to 0.868	No	ns	0.11					50 days vs. 60 days	19.6	-0.7061 to 39.91	No	ns	0.06
										50 days vs. 75 days	0.07487	-0.009515 to 0.1593	No	ns	0.11					50 days vs. 75 days	0.404	-0.0902 to 0.898	No	ns	0.17					50 days vs. 75 days	29.97	8.434 to 51.51	Yes	**	0.002
										60 days vs. 75 days	0.08189	-0.002493 to 0.1663	No	ns	0.06					60 days vs. 75 days	-0.00445	-0.499 to 0.490	No	ns	>0.99					60 days vs. 75 days	10.37	-13.44 to 34.18	No	ns	0.79

## Sheet: Figure 3
UAS>GFP/+;HB9>Gal4,Tub>Gal80ts
Days
3	1.439	1.368	1.381	1.825	1.706	1.388	1.092	1.956	1.236	1.578	2.945	0.57	2.322	1.897	2.158	2.228	2.763	1.208	1.488	1.761	1.563	1.452	1.575	1.303	0.962	1.361	0.57	2.702	1.856	0.618	1.446	1.499	1.374	1.442	1.433	0.641	1.154	1.704	0.968	0.537	1.302	1.302	1.374	0.456	1.201	0.849	0.914	1.801	0.728
10	1.919	1.657	1.027	1.774	1.541	1.471	1.555	1.351	1.952	1.453	1.923	1.645	1.182	1.104	0.499	1.083	1.098	1.575	1.734	0.914	1.098	0.699	0.274	0.522	2.167	1.545	1.107	0.925	1.171	2.16	2.571	1.644	1.644	1.963	0.847	1.027	1.471	1.431	2.474	0.822	1.747	1.541	1.647	2.263	2.057	1.527	1.253	1.381	1.693
20	1.311	2.763	2.834	1.566	2.249	1.956	1.18	0.711	1.381	1.399	1.18	1.956	2.763	1.887	0.879	0.879	1.545	2.287	1.578	2.353	1.18	2.204	1.092	0.977	1.114	1.706	2.989	2.072	2.249	1.392	1.239	1.503	0.762	1.596	2.006	1.042	1.611	1.51	2.593	1.113	1.06	1.998	0.716	1.042	2.165	1.772	2.255	2.57	1.963
35	0.553	0.977	0.806	1.422	0.977	0.806	1.139	1.188	1.368	1.236	0.781	1.575	0.586	0.996	1.172	0.781	0.586	0.996	0.553	0.996	0.781	0.586	0.586	0.586	1.422	1.381	1.801	0.977	0.618	0.704	0.996	1.188	0.996	0.806	0.806	1.172	0.276	0.391	0.618	1.052	0.586	0.806	1.611	0.553	0.553	1.575	0.996	0.806	0.781
Df(2R)371 / B3RT_vglut_B3RT; HB9>Gal4,UAS>GFP,Tub>Gal80ts
Days
3	2.93	2.989	2.353	3.793	3.522	3.327	2.621	3.089	2.621	3.327	2.505	2.059	1.456	1.179	1.896	1.647	2.892	2.104	2.608	1.485	2.033	1.176	1.801	1.285	1.371	1.27	0.684	1.422	1.545	0.655	1.251	0.829	3.009	1.27	2.151	0.684	0.763	0.829	1.468	1.545	1.758	0.874	1.371	1.399	0.874	0.691	0.414	0.594	0.57
10	1.176	0.684	0.901	0.977	1.052	1.188	1.27	0.835	0.586	1.545	0.967	0.927	1.208	1.663	1.516	0.835	0.763	1.038	0.879	1.488	1.079	1.172	0.691	1.236	1.661	1.371	0.704	1.329	1.494	0.977	0.996	0.996	1.172	1.274	0.684	0.788	1.368	0.788	0.625	0.498	0.293	0.488	0.625	2.444	0.901	0.526	1.563	0.788	1.092
20	1.011	0.857	1.115	0.391	0.921	0.704	0.781	0.645	0.618	0.556	0.525	0.6	0.664	0.781	0.962	0.905	0.824	0.269	0.654	0.985	0.269	0.368	0.437	0.521	0.368	0.474	0.417	0.291	0.46	0.456	0.618	0.907	0.849	0.743	0.654	0.59	1.179	0.716	0.618	0.651	0.556	0.927	0.704	1.02	2.595	0.829	1.079	1.143	1.075
35	1.368	0.806	1.172	0.996	0.586	0.781	1.172	0.586	0.586	0.806	0.618	0.781	0.618	0.618	0.618	1.188	0.977	0.618	0.437	0.437	0.704	0.586	0.704	1.172	0.781	0.391	0.977	0.437	0.391	1.052	0.996	0.977	0.618	0.806	0.704	0.586	0.874	1.409	0.553	0.781	0.806	0.704	1.236	0.977	0.704	0.996	1.052	1.172	0.977
UAS>luciferaseRNAi / HB9>Gal4, UAS>GFP,Tub>Gal80ts
Days
3	2.363	1.575	1.057	1.381	0.996	1.176	1.357	1.59	1.954	1.274	1.139	1.329	1.611	0.806	1.468	1.529	0.977	2.848	1.27	2.346	2.088	1.143	1.442	1.274	1.494	0.996	0.982	1.529	1.442	2.088	0.835	1.176	1.637	1.853	1.114	1.575	0.655	1.796	0.885	1.686	1.422	1.188	1.139	1.465	2.215	1.626	1.686	1.18	1.361
10	1.515	1.713	1.442	1.515	1.971	1.253	1.052	0.907	1.309	0.553	2.1	1.984	0.701	0.977	1.05	0.391	0.806	2.149	1.637	1.139	1.769	1.761	1.27	1.578	3.028	2.014	1.578	0.788	0.806	1.801	1.114	2.521	2.299	1.465	1.992	1.176	1.783	2.93	1.075	0.655	1.079	0.684	1.139	1.075	1.075	1.224	1.224	2.133	1.859
20	2.142	1.274	2.299	1.575	1.478	1.686	0.927	1.285	2.091	0.711	2.353	0.996	2.932	1.706	1.661	1.976	1.575	0.781	1.992	1.706	1.59	1.761	2.46	2.586	1.092	0.901	1.769	1.529	2.255	1.052	1.661	1.18	2.255	1.956	1.801	1.038	1.566	1.706	2.247	1.465	1.578	2.834	3.507	2.49	2.442	2.109	1.563	1.954	1.079
35	1.311	1.843	2.377	1.563	2.54	0.437	0.977	1.052	1.105	2.377	3.565	2.721	0.806	1.236	0.704	0.437	0.996	1.563	1.052	2.104	0.874	1.992	2.353	1.422	1.251	1.422	0.704	1.669	2.011	0.781	0.704	0.586	1.368	1.758	1.488	1.963	0.781	0.586	0.977	2.158	0.781	0.781	1.172	0.704	2.149	1.563	0.977	1.422	1.311
UAS>GFP/+; HB9>Gal4,Tub>Gal80ts/UAS>ParaRNAi
Days
3	1.661	1.761	1.422	1.208	0.982	0.829	1.399	1.176	1.566	1.02	1.236	1.006	1.243	2.249	1.526	1.978	2.151	1.176	1.52	1.663	1.563	1.731	0.901	0.655	0.744	1.192	1.575	2.395	1.468	0.982	1.422	0.996	1.399	1.27	1.274	1.399	1.825	1.399	1.329	1.172	1.478	1.27	0.885	1.769	0.901	0.977	1.859	1.052	1.192
10	1.18	2.688	2.04	2.316	1.236	1.172	3.62	2.293	1.84	2.996	1.452	1.311	2.255	2.977	2.014	1.381	1.494	1.139	1.422	1.801	1.686	0.922	1.563	1.491	2.45	3.06	2.184	2.247	0.691	1.303	2.249	1.669	1.303	0.927	1.176	1.075	1.879	2.014	1.758	1.887	2.63	1.963	1.52	1.954	1.59	1.188	1.368	0.901	0.691
20	2.229	1.381	0.488	1.303	0.391	1.092	1.731	0.618	2.051	0.901	1.575	1.686	1.761	1.243	1.545	1.835	1.079	1.801	1.825	2.088	2.57	1.491	1.468	2.184	2.104	1.27	2.403	0.967	0.885	1.823	3.705	2.12	0.651	1.611	2.559	2.022	2.471	2.845	2.72	2.76	2.976	2.488	2.605	1.661	2.054	2.169	1.963	1.978	1.956
35	1.422	0.781	1.801	0.781	1.368	1.172	0.806	2.377	1.381	0.618	1.236	3.412	0.586	1.236	0.874	0.586	0.553	1.843	1.488	0.553	0.806	0.806	1.188	1.172	1.611	1.422	1.368	1.381	1.954	0.977	0.977	0.977	0.806	0.874	0.977	1.368	1.563	1.769	1.188	1.236	1.769	1.575	1.236	0.586	0.977	2.228	1.853	1.758	1.251
UAS>V1003’UTR_RNAi/UAS>V100WT; HB9>Gal4,UAS>GFP,TubGal80ts
Days
3	1.663	0.885	1.796	2.322	1.176	1.329	1.079	1.468	1.114	1.879	1.075	1.611	1.075	1.052	1.887	0.788	0.996	1.761	1.663	1.672	1.663	1.516	1.006	2.184	1.866	1.575	1.563	2.63	1.381	1.311	0.763	1.494	1.516	0.806	1.761	1.452	3.469	1.859	2.473	1.924	1.422	1.887	1.381	1.399	1.563	1.422	1.114	1.663	1.879
10	2.104	1.761	2.547	1.491	2.054	2.149	1.758	1.954	2.151	2.322	1.919	1.563	0.901	1.176	1.274	3.042	1.478	0.711	1.27	1.491	1.566	3.441	2.344	1.976	2.054	2.57	1.859	2.322	2.46	0.982	1.285	1.575	1.575	2.682	2.46	2.737	2.232	2.442	1.143	1.578	1.563	1.946	1.285	1.879	2.247	1.663	1.661	1.566	2.204
20	1.478	2.742	1.866	1.176	1.859	1.706	1.661	1.381	0.806	1.566	1.758	1.835	1.946	1.079	0.553	1.044	1.174	0.914	1.753	1.303	0.927	2.521	1.361	1.079	2.051	1.172	1.368	0.684	0.788	0.57	1.176	1.251	0.788	0.498	0.857	0.521	1.422	1.092	0.759	0.857	0.907	0.948	0.521	0.784	1.434	0.437	0.67	2.536	1.343
35	2.149	1.188	3.126	2.763	1.801	2.04	1.575	1.409	0.781	0.977	0.996	1.172	0.391	0.586	1.172	1.563	1.172	1.611	0.704	0.684	0.655	0.879	1.529	0.309	0.744	0.403	0.498	0.874	0.655	1.381	0.977	1.311	0.391	0.704	0.704	0.618	0.553	0.437	1.139	0.874	1.188	0.437	0.806	1.052	1.381	1.052	0.586	0.611	0.586
UAS-V100WFI/ UAS-V100RNAi; Hb9-Gal4, UAS-6XGFP,TubGal80ts
Days
3	1.761	1.188	2.249	2.442	1.706	1.661	1.381	1.236	1.978	2.78	2.502	1.381	2.149	1.758	1.835	1.452	1.59	1.706	2.348	0.977	2.735	1.406	1.328	1.52	1.279	0.992	0.968	1.875	0.912	1.258	1.124	0.824	0.743	0.47	0.792	0.816	1.172	1.239	2.288	1.568	1.369	0.784	0.496	1.772	1.229	1.137	1.915	0.992	2.973
10	0.874	1.731	0.704	0.711	2.322	1.192	1.274	2.287	2.607	1.663	0.835	1.143	0.962	1.563	1.853	2.54	1.897	1.303	1.611	0.781	1.566	0.962	0.526	0.744	0.691	1.105	1.18	1.274	0.996	1.637	1.465	0.711	1.465	1.092	0.788	1.092	0.885	1.856	0.526	0.437	0.781	0.806	0.744	0.594	0.437	0.391	1.709	0.57	0.488
20	0.68	0.291	0.474	0.651	0.46	0.146	0.719	0.368	0.46	1.078	0.6	0.716	0.806	0.784	0.332	0.46	0.792	0.582	0.13	0.326	0.586	0.914	0.456	1.923	2.377	2.104	3.295	1.074	0.737	0.537	1.042	0.412	0.824	0.664	1.302	1.074	0.391	0.939	0.521	0.26	0.521	0.521	0.396	0.743	0.985	0.332	0.396	0.474	0.26
35	1.27	0.922	1.172	1.368	1.02	0.885	1.706	0.498	0.02	0.57	0.098	1.303	0.586	0.996	0.586	0.927	0.521	0.485	0.456	0.728	0.921	0.968	0.47	0.586	0.985	0.456	0.456	0.537	1.317	0.977	2.218	1.564	1.237	1.115	0.806	0.59	0.26	0.912	0.847	1.317	0.743	1.285	1.176	1.27	0.594	0.488	0.977	1.114	1.114
	control - Vglut-/-								Para-RNAi - luciferase RNAi								WFI - V100WT
	3	-0.067	-0.224 to 0.0896	No	ns	0.74			3	-0.0514	-0.234 to 0.131	No	ns	0.93			3	0.0691	-0.0871 to 0.225	No	ns	0.72
	10	0.384	0.227 to 0.541	Yes	***	<0.001			10	-0.178	-0.361 to 0.00404	No	ns	0.06			10	-0.635	-0.791 to -0.478	Yes	***	<0.001
	20	0.702	0.546 to 0.859	Yes	***	<0.001			20	0.148	-0.0343 to 0.330	No	ns	0.16			20	-0.421	-0.577 to -0.265	Yes	***	<0.001
	35	0.00821	-0.148 to 0.165	No	ns	>0.99			35	0.0995	-0.0829 to 0.282	No	ns	0.53			35	-0.0354	-0.192 to 0.121	No	ns	0.97
[truncated: 161 more columns]

## Sheet: Figure 4
WTmCPX	HBmCPx						WTmCPX	HBmCPX	HBmCPX-35 days							WTmCPX	HBmCPX	HBmCPX-35 days							WTmCPX
0.9105	1.37746						0.170163	0.099806	0.104105							2.28333	2.05833	4.85833							Days
0.6889	0.7406						0.176282	0.0844461	0.14874							2.225	1.80833	4.95							3	1.503	2.28	1.958	1.05	1.115	1.498	1.564	2.045	1.433	1.374	2.359	1.433	0.824	1.06	1.06	1.392	1.777	2.533	1.369	1.244	1.253	2.505	1.753	1.385
0.7886	0.4372						0.155149	0.142767	0.140985							1.45	2.675	2.31667							10	2.1	1.124	0.716	1.078	1.03	1.51	1.174	1.439	0.912	0.914	1.628	1.498	1.758	2.279	0.921	1.044	1.503	0.849	0.586	1.763	1.64	1.179	0.787	1.763
1.4255	1.8405						0.162354	0.179672	0.188368							0.333333	2.06667	3.84167							20	0.921	0.968	0.586	0.269	0.824	0.396	1.174	1.217	0.932	1.042	1.174	1.05	0.792	1.758	0.869	1.143	0.781	1.611	1.465	0.806	0.391	5.083	4.494	2.725
2.8206	1.6159						0.147393	0.127223	0.159493							0.7	3.69167	3.61667							30	0.985	1.042	1.107	1.724	1.439	1.503	1.115	1.124	1.195	1.633	1.825	1.64	1.568	1.36	1.698	2.084	1.698	1.834	1.769	0.886	1.738	1.51	2.475	1.236
0.936	1.2541						0.0884802	0.208839	0.204626							1.225	0.308333	3.05							35	1.05	1.713	0.781	0.332	1.499	0.977	1.174	0.456	0.792	1.319	0.651	1.078	0.816	0.456	0.351	1.05	0.509	1.669	0.618	0.728	0.586	0.664	1.124	0.26
1.3413							0.111852	0.137661	0.124105							1.86667	0.841667	2.5							40	0.618	0.762	0.391	0.461	1.036	1.222	0.789	0.461	0.546	0.42	1.264	1.092	0.701	0.417	0.537	0.396	0.38	0.701	1.853	1.747	2.431	1.092	0.792	1.311
1.1255							0.0986301	0.223154								0.783333	1.08333
							0.126625	0.20944								0.541667	3.05833								HBmCPX
							0.0918716	0.139886								0.558333	2.46667								Days
	Unpaired t test with Welch's correction						0.164898	0.135959								0.991667	2.69167								3	1.856	1.566	1.274	1.27	2.195	1.465	0.691	1.208	2.682	1.079	0.781	1.859	2.061	1.079	1.176	1.706	1.092	2.763	1.468	1.758	2.169	1.747	1.566	2.061
	P value	0.8952					0.150629	0.116278								0.675	1.95833								10	1.649	2.313	2.288	1.422	2.142	1.584	1.955	1.759	2.478	0.932	2.1	1.113	2.937	3.713	0.914	2.431	2.475	1.503	1.693	2.056	1.398	1.381	2.056	2.612
	P value summary	ns					0.228749	0.213904								1.91667	2.44167								20	2.502	1.602	0.26	0.618	0.784	0.849	0.806	0.849	0.716	1.074	1.955	0.716	0.269	0.67	1.019	1.59	0.521	1.485	0.456	0.456	0.326	0.654	0.56	0.521
	Significantly different (P < 0.05)?	No					0.130192	0.136079								1.03333	4.51667								30	1.456	1.893	1.963	1.943	1.64	0.396	1.343	1.649	2.516	0.396	1.633	3.797	0.525	3.041	2.084	1.36	0.509	0.351	1.628	1.524	1.469	1.629	1.237	3.778
	One- or two-tailed P value?	Two-tailed					0.296953	0.197209								1.8	1.475								35	0.922	1.686	0.488	2.104	1.992	0.962	1.478	1.368	1.731	1.976	1.452	1.27	1.092	1.946	1.545	1.516	1.143	3.321	2.158	1.079	1.637	1.663	0.704	2.054
	Welch-corrected t, df	t=0.1345, df=11.96						0.170069									4.50833								40	2.288	1.433	1.51	1.469	0.47	1.406	0.905	0.651	0.857	0.914	0.806	1.302	0.716	1.283	0.932	1.548	0.474	0.932	0.614	0.701	1.406	0.651	0.849	1.38
							Unpaired t test									Unpaired t test with Welch's correction
							P value	0.8086								P value	0.0031									WTmCPX - HBmCPX
							P value summary	ns								P value summary	**									3	-0.179	-0.387 to 0.0291	No	ns	0.13
							Significantly different (P < 0.05)?	No								Significantly different (P < 0.05)?	Yes									10	-0.132	-0.340 to 0.0761	No	ns	0.45
							One- or two-tailed P value?	Two-tailed								One- or two-tailed P value?	Two-tailed									20	-0.257	-0.465 to -0.0488	Yes	**	0.007
							t, df	t=0.2445, df=29								Welch-corrected t, df	t=3.293, df=23.54									30	-0.287	-0.495 to -0.0792	Yes	**	0.002
																										35	-0.805	-1.01 to -0.597	Yes	***	<0.001
																										40	-0.743	-0.951 to -0.535	Yes	***	<0.001
[truncated: 172 more columns]

## Sheet: Supplementary Figure 1
Genotype: UAS>GFP/+; HB9>Gal4/+										Genotype: UAS>GFP/+; HB9>Gal4/+									Genotype: UAS>GFP/+; HB9>Gal4/+
5 days	20 days	30 days	50 days	60 days	75 days					5 days	20 days	30 days	50 days	60 days	75 days				5 days	20 days	30 days	50 days	60 days	75 days
2262.11	2912.6	2781.25	2962.54	2695.46	3265.48					476.927	572.554	387.631	468.928	349.028	389.158				141	151	82	146	152	166
2601.5	3223.71	3001.36	2848.94	3312.22	3708.77					390.873	328.967	531.332	379.883	656.254	297.059				143	129	97	131	160	180
3508.66	2995.68	3241.46	3385.95	3664.98	2816.52					268.126	356.219	533.852	604.729	192.84	316.41				164	152	89	132	202	155
2515.94	3142.77	3164.07	3268.8	3105.14	2737.11					696.072	451.944	303.721	179.083	233.84	427.44				121	142	107	147	198	180
3055.2	2613.1	2831.78	4112.89	4256.66	3143.95					449.143	426.371	476.504	273.777	196.26	424.539				137	140	110	107	130	200
3011.77	2289.45	2614.87	3110.46	3612.09	3052.6					844.384	493.05	766.84	322.899	340.752	386.83				146	119	188	97	186	166
2764.92	3565.94	3626.76	2936.15	2831.43	2676.41					504.462	359.082	344.975	514.882	260.441	329.807				120	138	169	125	195	186
3769.71	3443.7	3213.41	3123.24	2065.55	3820					597.439	489.73	364.525	422.822	268.548	231.296				123	120	181	95	183	173
4087.56	3149.28	2626.35	3040.88	2557.48	2822.31					456.218	373.242	393.491	492.936	301.948	301.219				100	145	127	135	150	223
3090.34	3288.44	2669.07	2086.03	2496.3	3106.91					490.608	382.44	384.286	320.341	336.91	314.616				90	147	117	119	190	160
3190.34	2949.88	3880.59	2722.91	2791.55	2549.31					585.111	579.424	361.611	285.838	293.883	239.197				95	150	90	129	205	200
2547.06	2484.35	3137.92	3001.36	3295.18	2697.23					352.746	459.119	303.51	403.776	190.982	400.112				108	160	101	106	167	169
4219.86	5215.78	2497.13	2199.98	3482.63	3340.74					635.492	633.851	238.147	478.432	337.332	498.585				89	52	109	146	141	147
3553.39	4107.92	2909.05	3358.14	4824.56	3066.09					425.722	634.614	288.014	314.654	416.461	483.203				138	56	112	96	190	137
3377.55	2719.01	3269.27	3288.08	3360.62	3654.81					302.861	544.195	368.114	215.266	396.109	415.494				171	62	167	108	180	145
3427.48	3215.43	3438.25	2787.29	3544.28	3724.51					322.25	486.6	609.729	322.364	553.86	160.533				123	75	152	102	201	175
4097.74	3258.97	2432.75	2711.31	2561.5						405.265	423.28	790.377	453.47	378.966	433.051				100	89	129	121	220	180
3212.59	2664.22	2504.34	2872.61	3472.33						385.112	495.646	375.456	545.416	174.81	464.463				116	92	106	118	160	155
3964.14	2698.18	1658.24	3670.31							422.822	565.683	420.455	383.242	308.915	446.448				131	87	80	120	200	170
3566.88	2373.58	1509.02	5105.73							359.921	598.317	389.73	357.364	472.155	362.746				139	98	115	106	160	200
5848.76	3454.94	4366.72	3789.36							240.991	606.294	483.432	378.814	435.42	402.975				88	99	114	97	145	160
4463.04	3755.87	2832.14	3488.78							204.426	538.737	433.89	359.998	449.734	380.685				118	117	125	108	131	165
3637.06	4018.22	3351.51	3966.39							234.311	626.446	316.181	302.708	427.904	430.608				119	78	140	114	128	178
3116.62	3824.38	3612.21	3227.97							368.395	384.158	436.867	357.86	380.781	241.64				128	122	131	137	152	190
3425.83	2791.31	3761.43	3187.03							330.876	377.593	470.608	574.538	370.985	178.434				116	74	118	151	141	200
3876.21	2566.94	3039.7	4228.97							418.7	449.501	335.38	424.73	512.516	516.256				64	96	110	113	118	202
3619.42	3260.87	3493.28	4409.08							643.011	554.386	619.5	555.454	333.357	428.089				100	106	88	135	163	166
3056.26	3059.1	3331.87								486.295	580.073		267.136	482.363	209.999				89	94	202	90	141	170
	3227.5	4072.77								832.437	554.08		409.081	304.693	402.402				53	109	142	126	188	178
	2334.06	2800.66								373.547	377.593		460.951	237.823	233.853				51	106		110	194	150
	2978.04	2962.54								462.44	402.211		454.196	227.518	320.838				120	85		109	199	161
	3178.74	3365.95								495.073	457.745		425.57	221.22	225.266				100	110		107	166	140
	3092.47	2737.35								134.77	357.097		511.382	382.784	333.242				96	109		108	170	149
	2155.37										343.051		403.16	302.403					109	84			170	150
	2606.23										482.02		395.053	413.165									169	145
	2710.01										504.577		586.753	654.958									145	161
											416.524		608.625	357.135									178	183
											456.486		672.131	318.051
											463.966		490.692	387.631
	Tukey's multiple comparisons test	Mean Diff.	95.00% CI of diff.	Below threshold?	Summary	Adjusted P Value					421.715			212.823
	5 days vs. 25 days	367	-88.5 to 823	No	ns	0.19								374.12
	5 days vs. 30 days	407	-57.7 to 872	No	ns	0.12								385.57
	5 days vs. 50 days	167	-320 to 655	No	ns	0.92								353.586
	5 days vs. 60 days	241	-305 to 788	No	ns	0.8								484.539						Tukey's multiple comparisons test	Mean Diff.	95.00% CI of diff.	Below threshold?	Summary	Adjusted P Value
	5 days vs. 75 days	323	-244 to 890	No	ns	0.57								346.715						5 vs. 25	4.5	-13.4 to 22.4	No	ns	0.98
	25 days vs. 30 days	39.8	-396 to 476	No	ns	>0.99								626.697						5 vs. 30	-11	-29.6 to 7.73	No	ns	0.54
	25 days vs. 50 days	-200	-660 to 261	No	ns	0.81								344.679						5 vs. 50	-4.79	-22.9 to 13.3	No	ns	0.97
	25 days vs. 60 days	-126	-648 to 396	No	ns	0.98								166.914						5 vs. 60	-56.3	-73.8 to -38.7	Yes	***	<0.001
	25 days vs. 75 days	-44	-587 to 499	No	ns	>0.99								273.7						5 vs. 70	-57.6	-75.1 to -40.0	Yes	***	<0.001
	30 days vs. 50 days	-240	-709 to 230	No	ns	0.68								353.969						25 vs. 30	-15.5	-34.1 to 3.23	No	ns	0.17
	30 days vs. 60 days	-166	-696 to 364	No	ns	0.95								214.628						25 vs. 50	-9.29	-27.4 to 8.77	No	ns	0.68
	30 days vs. 75 days	-83.8	-635 to 467	No	ns	>0.99								540.686						25 vs. 60	-60.8	-78.3 to -43.2	Yes	***	<0.001
	50 days vs. 60 days	73.9	-476 to 624	No	ns	>0.99								250.138						25 vs. 70	-62.1	-79.6 to -44.5	Yes	***	<0.001
	50 days vs. 75 days	156	-415 to 726	No	ns	0.97														30 vs. 50	6.16	-12.7 to 25.0	No	ns	0.93
	60 days vs. 75 days	81.9	-539 to 703	No	ns	>0.99														30 vs. 60	-45.3	-63.7 to -27.0	Yes	***	<0.001
																				30 vs. 70	-46.6	-64.9 to -28.3	Yes	***	<0.001
											Tukey's multiple comparisons test	Mean Diff.	95.00% CI of diff.	Below threshold?	Summary	Adjusted P Value				50 vs. 60	-51.5	-69.2 to -33.8	Yes	***	<0.001
											5 days vs. 20 days	-32.9	-114 to 48.5	No	ns	0.85				50 vs. 70	-52.8	-70.5 to -35.1	Yes	***	<0.001
											5 days vs. 30 days	7.95	-81.9 to 97.8	No	ns	>0.99				60 vs. 70	-1.27	-18.5 to 15.9	No	ns	>0.99
											5 days vs. 50 days	22.4	-59.5 to 104	No	ns	0.97
											5 days vs. 60 days	87.8	11.0 to 165	Yes	*	0.01
											5 days vs. 75 days	90	4.79 to 175	Yes	*	0.03
											20 days vs. 30 days	40.8	-45.4 to 127	No	ns	0.75
											20 days vs. 50 days	55.2	-22.7 to 133	No	ns	0.32
											20 days vs. 60 days	121	48.2 to 193	Yes	***	<0.001
											20 days vs. 75 days	123	41.5 to 204	Yes	***	<0.001
											30 days vs. 50 days	14.4	-72.3 to 101	No	ns	>0.99
											30 days vs. 60 days	79.9	-1.99 to 162	No	ns	0.06
											30 days vs. 75 days	82.1	-7.77 to 172	No	ns	0.1
											50 days vs. 60 days	65.5	-7.58 to 138	No	ns	0.11
											50 days vs. 75 days	67.7	-14.2 to 150	No	ns	0.17
											60 days vs. 75 days	2.2	-74.6 to 79.0	No	ns	>0.99

## Sheet: Supplementary Figure 2
Genotype: UAS>GFP/+; HB9>Gal4/+								Genotype: UAS>GFP/+; HB9>Gal4/+								Genotype: UAS>GFP/+; HB9>Gal4/+									Genotype: UAS>GFP/+; HB9>Gal4/+											Genotype: UAS>GFP/+; HB9>Gal4/+										Genotype: UAS>GFP/+; HB9>Gal4/+
Young	Old							Young	Old							5 days	20 days	30 days	50 days	60 days	75 days				young	middle	old									5 days	25 days	30 days	50 days	60 days	75 days					Young	Old
0.097	0.089							3431.18	2217.55							21.04	11.89	5.62	9.1	3.2	9.25				0.245	0.097	0.271									26.86	18.68	19.47	27.98	12.45	25.33					0.234242	0.154457
0.137	0.06							350.365	3349.46							9.87	6.16	19.52	7.77	7.09	13.72				0.094	0.164	0.09									24.48	21.79	25.21	19.04	25.51	15.35					0.196519	0.27133
0.099	0.077							3330.89	4926.34							7.16	7.63	16.01	10.65	8.18	12.17				0.122	0.079	0.119									28.11	40.68	33.54	21	19.5	11.51					0.261516	0.21091
0.128	0.138							2034.19	3927.55							34.22	8.88	5.95	6.51	5.75	3.53				0.117	0.031	0.296									37.63	30.18	21.55	19.26	17.64	8.51					0.28246	0.173951
0.118	0.059							1200.58	3516.76							7.73	24.64	8.78	4.87	6.4	8.4				0.018	0.187	0.214									20.63	28.9	32.5	22.34	16.04	12.91					0.219727	0.17395
0.139	0.131							2122.02	4524.64							8.28	4.94	9.18	2.26	3.54	10.12				0.038	0.054	0.302									25.54	20.81	31.4	17.64	17.24	12.63					0.179326	0.158732
0.099	0.093							1799.75	5380.3							26	7.22	6.98	7.87	9.03	7.92				0.079	0.032	0.11									28.47	34.09	26.95	27.65	21.76	15.32						0.212546
0.123	0.084							3503.6	3642.82								5.32	6.98		11.94	6.36				0.104	0.153	0.092									23.99	22.55	31.13	22.61	20.17	9.43						0.146484
0.129	0.048							6462.91	3771.55									3.71			4.9				0.074	0.162	0.038									29.63	20.45	26.15	24.93	15.01	11.51
0.147	0.076							1042.31	5319.77												8.3				0.114	0.1	0.109									18.01	31.34	28.87	15.44	35.19	35.34
0.346	0.082							921.336	5279.11																0.129	0.15	0.166									32.75	17.15	15.64	26.43	15.72	22.34						Unpaired t test
0.279	0.062							2896.91	5840.64																0.031	0.148	0.102									17.33	26.58	15.44	26.7	21.18	16.11						P value	0.08
0.122	0.007							2924.94	3789.07																0.079	0.242	0.111									33.91	28.47	24.84	25.27	16.54	33.2						P value summary	ns
0.195	0.073							2688.4	2862.04																0.088	0.073	0.338									28.14	20.54	23.83	30.73	9.19							Significantly different (P < 0.05)?	No
0.07	0.068							2928.23	3956.74							Tukey's multiple comparisons test	Mean Diff.	95.00% CI of diff.	Below threshold?	Summary	Adjusted P Value				0.078	0.191	0.161	Tukey's multiple comparisons test	Mean Diff.	95.00% CI of diff.	Below threshold?	Summary	Adjusted P Value			23.38	33.23	25.51	45.23	24.6							One- or two-tailed P value?	Two-tailed
0.064	0.057		Unpaired t test					2097.7	4086.01		Unpaired t test					10 vs. 20	6.74	-2.07 to 15.6	No	ns	0.22				0.062	0.143	0.128	young vs. middle	-0.02238	-0.02984 to -0.01492	Yes	****	<0.0001			26.58	34.3		13.09	22.46							t, df	t=1.88, df=12
0.144	0.071		P value	<0.0001				2925.95	2161.38		P value	<0.001				10 vs. 30	7.14	-1.44 to 15.7	No	ns	0.15				0.122	0.328	0.115	young vs. old	-0.01535	-0.02195 to -0.008752	Yes	****	<0.0001			20.84	33.87		17.61	18.92
0.223	0.062		P value summary	****				2961.81	4364.03		P value summary	***				10 vs. 50	9.32	0.226 to 18.4	Yes	*	0.04				0.099	0.053	0.105	middle vs. old	0.007034	-0.001557 to 0.01562	No	ns	0.1332			15.35	32.38		15.11
0.046	0.069		Significantly different (P < 0.05)?	Yes				2361.08	5370.65		Significantly different (P < 0.05)?	Yes				10 vs. 60	9.44	0.627 to 18.2	Yes	*	0.03				0.064	0.072	0.123									15.81
0.103	0.097		One- or two-tailed P value?	Two-tailed				3390.87	6106.08		One- or two-tailed P value?	Two-tailed				10 vs. 75	7.86	-0.527 to 16.3	No	ns	0.08				0.061	0.276	0.146									15.96
0.189	0.107		t, df	t=5.332, df=1202				1703.74	5127.22		t, df	t=10.3, df=9818				20 vs. 30	0.393	-7.88 to 8.66	No	ns	>0.99				0.106	0.213	0.108
0.091	0.124							660.964	3149.26							20 vs. 50	2.58	-6.23 to 11.4	No	ns	0.95				0.079	0.047	0.11										Tukey's multiple comparisons test	Mean Diff.	95.00% CI of diff.	Below threshold?	Summary	Adjusted P Value
0.112	0.103							1202.75	5396.73							20 vs. 60	2.69	-5.82 to 11.2	No	ns	0.93				0.222	0.049	0.111										5 days vs. 25 days	-2.885	-9.312 to 3.542	No	ns	0.7812
0.082	0.015							757.746	1215.35							20 vs. 75	1.12	-6.96 to 9.19	No	ns	>0.99				0.089	0.237	0.111										5 days vs. 30 days	-0.7987	-7.555 to 5.958	No	ns	0.9993
0.168	0.0001356							1401.34	3524.76							30 vs. 50	2.19	-6.39 to 10.8	No	ns	0.97				0.104	0.187	0.104										5 days vs. 50 days	1.444	-4.982 to 7.871	No	ns	0.9864
0.154	0.106							7235.82	4929.02							30 vs. 60	2.3	-5.97 to 10.6	No	ns	0.96				0.044	0.121	0.084										5 days vs. 60 days	5.31	-1.216 to 11.84	No	ns	0.1786
0.101	0.089							3955.66	3006.09							30 vs. 75	0.725	-7.10 to 8.55	No	ns	>0.99				0.287	0.034	0.096										5 days vs. 75 days	7.017	-0.03049 to 14.06	No	ns	0.0517
0.065	0.099							1033.44	4723.16							50 vs. 60	0.113	-8.70 to 8.92	No	ns	>0.99				0.056	0.005	0.099										25 days vs. 30 days	2.086	-4.829 to 9.002	No	ns	0.951
0.096	0.081							2326.78	7309.4							50 vs. 75	-1.46	-9.85 to 6.93	No	ns	>0.99				0.119	0.139	0.111										25 days vs. 50 days	4.329	-2.264 to 10.92	No	ns	0.4026
0.113	0.044							4013.07	4976.19							60 vs. 75	-1.58	-9.65 to 6.50	No	ns	>0.99				0.112	0.132	0.105										25 days vs. 60 days	8.195	1.505 to 14.89	Yes	**	0.0074
0.097	0.093							3161.87	3355.75																0.08	0.116	0.094										25 days vs. 75 days	9.902	2.702 to 17.10	Yes	**	0.0017
0.063	0.081							3449.83	4755.32																0.111	0.098	0.004										30 days vs. 50 days	2.243	-4.673 to 9.159	No	ns	0.9341
0.065	0.111							2133.59	4792.57																0.083	0.09	5.83e-05										30 days vs. 60 days	6.109	-0.8989 to 13.12	No	ns	0.1243
0.085	0.057							251.379	5236.09																0.089	0.184	0.112										30 days vs. 75 days	7.816	0.3197 to 15.31	Yes	*	0.0358
0.114	0.12							1074.63	4837.28																0.106	0.162	0.149										50 days vs. 60 days	3.866	-2.825 to 10.56	No	ns	0.5479
0.109	0.13							1928.33	2770.32																0.131	0.134	0.119										50 days vs. 75 days	5.572	-1.628 to 12.77	No	ns	0.2247
0.085	0.081							4936.71	954.386																0.0004729	0.072	0.113										60 days vs. 75 days	1.707	-5.581 to 8.995	No	ns	0.9836
0.105	0.118							887.784	2912.83																0.105	0.187	0.003
0.145	0.082							3819.17	3444.09																0.072	0.007	0.111
0.101	0.113							4907.59	5090.35																0.085	0.114	0.111
0.075	0.011							4499.01	4636.39																0.089	0.071	0.132
0.165	0.092							5434	3026.32																0.116	0.052	0.099
0.1	0.083							3894.73	4339.09																0.095	0.064	0.025
0.25	0.081							3948.68	9730.03																0.094	0.086	0.109
0.121	0.107							3863.66	4410.57																0.075	0.123	0.11
0.016	0.1							4489.22	3686.82																0.207	0.126	0.1
0.119	0.081							5441.77	6133.76																0.236	0.191	0.232
0.105	0.053							300.413	3997.01																0.082	0.074	0.092
0.112	0.053							592.143	5628.11																0.112	0.027	0.101
0.099	0.079							1681.21	3537.12																0.111	0.042	0.088
0.031	0.078							975.025	3717.87																0.002	0.051	0.111
0.105	0.084							1729.79	2613.39																0.041	0.148	0.053
0.209	0.11							2952.68	899.7																0.019	0.004	0.034
0.074	0.078							4019.99	4131.71																0.133	0.046	0.118
0.184	0.089							4043.62	4713.33																0.132	0.009	0.111
0.151	0.084							4503.06	3172.41																0.005	0.147	0.111
0.213	0.095							4246.06	4385.83																0.167	0.089	0.13
0.191	0.074							4535.92	1516.56																0.195	0.151	0.111
0.113	0.002							4840.02	5522.94																0.219	0.052	0.073
0.102	0.082							3336.64	3733.84																0.105	0.137	0.105
0.086	0.071							4348.56	4015.36																0.11	0.054	0.06
0.086	0.073							6762.1	3264.35																0.132	0.08	0.13
0.105	0.101							4118.39	5866.41																0.11	0.133	0.091
0.083	0.082							6250.93	6846.98																0.18	0.097	0.111
0.051	0.064							6138.06	5358.14																0.081	0.194	0.173
0.12	0.066							3483.85	5773.82																0.123	0.105	0.111
0.119	0.085							3817.21	4047.04																0.129	0.125	0.104
0.162	0.087							3055.34	4561.59																0.038	0.212	0.127
0.207	0.122							6650.54	5868.12																0.067	0.197	0.01
0.106	0.08							5974.66	3238.09																0.122	0.101	0.157
0.092	0.081							5038.96	3403.96																0.117	0.187	0.181
0.109	0.112							577.836	5759.65																0.052	0.115	0.111
0.14	0.055							3593.02	2986.07																0.065	0.061	0.108
0.076	0.004							795.942	4981.96																0.137	0.178	0.111
0.071	0.081							681.327	4266.93																0.08	0.118	0.268
0.151	0.071							1413.42	3155.34																0.116	0.129	0.1
0.134	0.01							716.608	4310.68																0.101	0.159	0.108
0.111	0.073							1429.64	4012.19																0.11	0.015	0.153
0.148	0.122							1215.21	4375.15																0.128	0.002	0.206
0.113	0.108							4960.8	4774.71																0.099	0.051	0.104
0.082	0.151							2094.18	2726.9																0.011	0.018	0.109
0.118	0.097							4386.89	1462.44																0.12	0.053	0.013
0.149	0.074							2005.6	6601.69																0.088	0.095	0.009
0.107	0.132							1919.58	4389.34																0.092	0.006	0.098
0.225	0.064							1931.58	4179.97																0.055	0.0007363	0.112
0.131	0.097							3416.77	5582.44																0.043	0.002	0.11
0.108	0.07							4660.21	4414.66																0.082	0.137	0.111
0.113	0.083							3872.48	4725.92																0.086	0.061	0.111
0.103	0.011							7475.88	3924.65																0.092	0.115	0.099
0.082	0.082							3768.88	4650.76																0.05	0.04	0.201
0.142	0.072							4286.1	4884.77																0.094	0.125	0.103
0.117	0.077							5226.29	2271.77																0.106	0.12	0.193
0.112	0.08							2542.39	4828.47																0.093	0.055	0.044
0.116	0.13							2278.66	8784.86																0.04	0.106	0.094
0.139	0.073							3257.88	4427.7																0.013	0.034	0.081
0.057	0.093							4430.03	4955.01																0.004	0.076	0.098
0.067	0.129							3789.38	7032.29																0.095	0.031	0.261
0.089	0.076							3548.25	6210.59																0.117	0.095	0.123
0.218	0.12							4333.65	5161.09																0.077	0.207	0.02
0.053	0.09							2562.66	6429.12																0.093	0.241	0.097
0.161	0.074							5195.13	6205.95																0.031	0.122	0.195
0.124	0.076							2686.02	4808.28																0.103	0.093	0.106
0.093	0.114							3673.97	6526.05																0.078	0.07	0.129
0.163	0.005							18924.6	3842.81																0.077	0.153	0.111
0.119	0.057							19311.3	4027.82																0.053	0.02	0.098
0.081	0.065							17294.2	2870.16																0.028	0.088	0.01
0.108	0.0001582							2859.49	3040.53																0.105	0.07	0.041
0.127	0.094							960.968	3079.24																0.111	0.025	0.097
0.124	0.001							2018.68	2632.39																0.106	0.096	0.083
0.124	0.059							926.882	6345.38																0.103	0.145	0.097
0.082	0.123							1131.77	3018.93																0.092	0.191	0.11
0.083	0.089							279.206	4156.49																0.086	0.266	0.111
0.09	0.089							204.54	4037.6																0.094	0.061	0.12
0.144	0.097							3351.04	4049.84																0.125	0.11	0.111
0.064	0.099							3097.52	2127.11																0.093	0.032	0.111
0.081	0.046							3352.24	2688.8																0.084	0.029	0.111
0.09	0.078							3035.64	3695.31																0.0007831	0.072	0.04
0.09	0.082							2054.98	3552.86																0.195	0.04	0.108
0.115	0.103							3690.03	4891.95																0.078	0.095	0.198
0.093	0.052							2233.29	2968.94																0.058	0.111	0.11
0.095	0.037							3323.28	3744.47																0.162	0.111	0.111
0.137	0.083							2127.48	4380.61																0.094	0.111	0.049
0.108	0.105							3075.52	4095.11																0.082	0.055	0.033
0.134	0.067							2642.1	4657.81																0.108	0.092	0.092
0.134	0.073							2402.08	5556.68																0.105	0.103	0.103
0.143	0.04							3062.75	0																0.086	0.118	0.111
0.206	0.082							3252.36	3021.4																0.125	0.084	0.111
0.141	0.052							2429.84	541.999																0.187	0.115	0.101
0.183	0.052							2458.14	2865.49																0.102	0.048	0.109
0.126	0.097							7461.38	7000.23																0.002	0.063	0.12
0.027	0.106							893.429	5183.6																0.1	0.107	0.023
0.211	0.073							1121.19	4390.06																0.081	0.111	0.111
0.149	0.091							2505.38	7080.22																0.109	0.095	0.111
0.057	0.165							2975.31	4088.17																0.003	0.1	0.127
0.227	0.092							5305.47	4827.28																0.051	0.074	0.102
0.066	0.1							4048.04	5961.08																0.026	0.06	0.108
0.14	0.123							2706.47	5748.97																0.063	0.056	0.017
0.114	0.054							3048.86	6886.29																0.113	0.097	0.125
0.107	0.072							3315.81	4051.78																0.099	0.089	0.095
0.041	0.053							2040.03	4114.78																0.145	0.102	0.113
0.127	0.054							2952.18	3024.05																0.033	0.123	0.132
0.109	0.075							5639.41	5258.11																0.111	0.081	0.104
0.088	0.086							1816.3	4427.39																0.089	0.129	0.108
0.107	0.102							2487.61	6965.01																0.131	0.107	0.111
0.088	0.099							6823.66	2956.53																0.01	0.105	0.076
0.135	0.094							2415.15	3872.44																0.103	0.106	0.072
0.103	0.094							1090.22	5724.42																0.17	0.122	0.111
0.103	0.088							2017.1	6936.57																0.121	0.094	0.11
0.094	0.032							1319.45	1503.92																0.11	0.095	0.084
0.097	0.056							2747.31	3140.07																0.104	0.109	0.056
0.119	0.136							2346.86	7355.28																0.111	0.082	0.094
0.166	0.066							305.129	1905.49																0.138	0.09	0.113
0.115	0.068							2166.23	3855.8																0.024	0.117	0.115
0.097	0.076							183.833	5239.98																0.123	0.042	0.132
0.179	0.053							1543.94	3681.89																0.218	0.084	0.017
0.039	0.079							809.561	4291.12																0.162	0.05	0.089
0.161	0.091							1284.22	5522.98																0.364	0.123	0.011
0.099	0.065							194.761	3330.55																0.059	0.096	0.092
0.159	0.075							4090.55	5566.86																0.076	0.092	0.088
0.116	0.082							3428.83	3263.67																0.192	0.093	0.003
0.102	0.078							3584.46	7231.72																0.119	0.123	0.12
0.099	0.049							5463.48	5912.36																0.046	0.033	0.074
0.05	0.059							2382.03	4878.51																0.111	0.111	0.13
0.241	0.102							2825.76	3788.56																0.111	0.079	0.007
0.054	0.072							3799.31	3080.32																0.015	0.118	0.099
0.17	0.086							3384.45	6417.35																0.083	0.07	0.109
0.094	0.071							3724.6	4794.13																0.113	0.077	0.028
0.025	0.09							4531.58	4535.19																0.113	0.092	0.003
0.032	0.072							3562.1	5201.01																0.1	0.097	0.11
0.145	0.011							2859.25	1359.79																0.126	0.114	0.111
0.015	0.083							2365.86	3904.53																0.128	0.217	0.072
0.079	0.029							6435.33	1729.92																0.16	0.206	0.031
0.082	0.015							1248.12	4910.07																0.005	0.172	0.106
0.092	0.083							1073.76	849.07																0.108	0.108	0.108
0.116	0.128							768.322	6213.83																0.083	0.101	0.012
0.088	0.078							596.28	2968.39																0.058	0.104	0.11
0.09	0.121							2321.68	4210.72																0.113	0.108	0.084
0.089	0.093							2606.34	5965.87																0.202	0.145	0.107
0.129	0.105							7273.52	3899.17																0.135	0.134	0.061
0.126	0.08							3201.92	4576.84																0.098	0.272	0.111
0.059	0.089							1815.41	2841.59																0.033	0.182	0.161
0.099	0.088							384.73	4612.59																0.116	0.209	0.111
0.047	0.083							1799.13	2530.77																0.078	0.049	0.1
0.136	0.102							817.605	4508.06																0.107	0.201	0.108
0.077	0.056							1053.94	6283.24																0.092	0.071	0.052
0.075	0.075							194.833	6568.84																0.111	0.095	0.195
0.089	0.067							186.181	1296.78																0.05	0.142	0.107
0.171	0.123							2952.47	6006.61																0.159	0.11	0.021
0.128	0.139							1586.45	4424.88																0.005	0.105	0.106
0.13	0.017							433.473	2295.67																0.086	0.203	0.003
0.086	0.025							1527.21	6209.19																0.155	0.204	0.095
0.098	0.042							1410.84	4990.6																0.01	0.111	0.111
0.114	0.06							438.142	4143.6																0.163	0.111	0.11
0.095	0.034							3321.4	6104.46																0.248	0.111	0.111
0.079	0.037							6191.46	4475.48																0.031	0.111	0.153
0.125	0.038							3794.91	9175.21																0.027	0.111	0.12
0.115	0.008							3507.1	4956.49																0.044	0.109	0.14
0.132	0.011							9893.09	4953.13																0.111	0.105	0.032
0.119	0.087							4116.35	1858.01																0.045	0.106	0.106
0.163	0.077							2255.66	4009.61																0.109	0.092	0.111
0.077	0.065							4491.5	4131.34																0.106	0.103	0.107
0.115	0.07							4711.14	4142.7																0.111	0.077	0.098
0.092	0.07							7381.14	3367.08																0.095	0.299	0.131
0.115	0.107							3883.45	6649.55																0.015	0.128	0.106
0.116	0.066							3473.63	5552.79																0.083	0.132	0.103
0.078	0.118							5180.78	5293.29																0.004	0.111	0.085
0.136	0.079							2809.97	5195.87																0.079	0.111	0.105
0.077	0.034							4234.03	6016.64																0.063	0.111	0.103
0.077	0.039							4623.23	5809.25																0.012	0.088	0.192
0.08	0.098							5433.99	5871.8																0.07	0.155	0.196
0.107	0.039							1250.79	4370.13																0.02	0.154	0.111
0.097	0.093							2904.43	4762.98																0.161	0.08	0.111
0.127	0.107							4393.42	4888.44																0.03	0.108	0.111
0.107	0.093							4393.42	4749.45																0.023	0.094	0.203
0.106	0.061							5092.54	3895.98																0.165	0.113	0.153
0.138	0.108							292.87	4783.58																0.049	0.116	0.111
0.078	0.082							4998.94	2126.94																0.044	0.123	0.111
0.117	0.054							5991.43	2905.98																0.086	0.022	0.015
0.094	0.005							9383.9	5133.52																0.005	0.04	0.111
0.081	0.024							469.328	4953.41																7.4e-05	0.156	0.138
0.082	0.011							791.312	7769.8																0.035	0.188	0.151
0.074	0.093							673.406	7881.5																0.017	0.041	0.116
0.082	0.113							2050.01	4378.54																0.152	0.112	0.101
0.083	0.099							1046.58	7363.8																0.0009743	0.067	0.085
0.12	0.122							261.621	6769.55																0.483	0.206	0.099
0.055	0.027							2755.74	7897.8																0.064	0.183	0.109
0.096	0.013							3913.6	7363.8																0.065	0.079	0.1
0.074	0.106							341.887	6827.44																0.012	0.073	0.111
0.097	0.088							9721.83	4494.76																0.077	0.153	0.102
0.119	0.009							253.397	9816.29																0.111	0.071	0.094
0.131	0.086							8716.4	11381.6																0.104	0.127	0.074
0.076	0.027							3300.47	4985.6																0.087	0.082	0.072
0.045	0.128							2261.03	6523.46																0.085	0.07	0.159
0.091	0.016							902.04	599.967																0.111	0.096	0.132
0.106	0.08							2561.63	5231.15																0.098	0.068	0.101
0.115	0.072							728.428	4315.8																0.111	0.113	0.07
0.174	0.079							164.882	2659.88																0.074	0.11	0.11
0.057	0.026							1178.81	4275.16																0.071	0.164	0.022
0.047	0.071							1140.39	5884.06																0.033	0.133	0.004
0.187	0.066							3533.17	3280.74																0.117	0.077	0.084
0.124	0.055							4188.36	2899.02																0.069	0.141	0.111
0.101	0.077							4306.13	4394.36																0.024	0.1	0.119
0.057	0.065							4320.7	4610.27																0.039	0.164	0.028
0.054	0.062							4476.75	5728.15																0.038	0.061	0.144
0.083	0.078							5026.68	7964.76																0.049	0.039	0.09
0.103	0.03							3679.95	5015.46																0.123	0.111	0.022
0.052	0.069							2864.68	6586.25																0.17	0.078	0.127
0.198	0.073							4129.65	5875.94																0.186	0.256	0.114
0.112	0.091							9373.78	3941.6																0.108	0.117	0.109
0.001	0.06							3685.69	5282.93																0.006	0.202	0.13
0.119	0.066							3400.89	4965.67																0.095	0.329	0.15
0.085	0.08							3930.14	5181.69																0.036	0.109	0.069
0.078	0.095							4776.28	4018.12																0.206	0.105	0.18
0.126	0.107							3026	5198.23																0.081	0.038	0.184
0.105	0.062							5027.15	5898.69																0.16	0.059	0.11
0.036	0.101							4781.15	6385.01																0.167	0.042	0.018
0.062	0.023							4006.28	5356.18																0.123	0.215	0.093
0.081	0.021							2467.96	3737.83																0.021	0.097	0.071
0.132	0.058							5137.27	5832.93																0.084	0.114	0.1
0.035	0.071							1942.57	7226.15																0.091	0.233	0.113
0.106	0.091							1634.46	3856.22																0.061	0.111	0.117
0.073	0.012							4580.56	4867.5																0.055	0.104	0.095
0.053	0.079							4888.99	2864.71																0.023	0.066	0.104
0.116	0.087							3808.04	1783.01																0.09	0.107	0.157
0.109	0.071							3341.27	3051.65																0.143	0.15	0.077
0.076	0.111							1622.74	375.956																0.074	0.214	0.109
0.148	0.103							1178.54	2418.46																0.013	0.131	0.108
0.179	0.083							324.751	3185.33																0.168	0.056	0.122
0.137	0.064							897.702	302.302																0.002	0.12	0.033
0.063	0.056							2131.54	4024.23																0.123	0.122	0.099
0.127	0.058							2781.36	2404.05																0.126	0.051	0.1
0.088	0.053							2683.45	6064.77																0.022	0.078	0.101
0.2	0.108							5361.59	3529.34																0.102	0.223	0.133
0.126	0.104							2924.66	5364.27																0.129	0.047	0.107
0.117	0.068							3869.25	2621.97																0.067	0.051	0.111
0.098	0.017							4237.9	3041.47																0.084	0.175	0.138
0.091	0.084							3586.45	2857.53																0.051	0.068	0.126
0.058	0.006							3932.29	2795.79																0.098	0.097	0.108
0.123	0.086							3071.58	1418.57																0.116	0.106	0.111
0.062	0.096							2226.51	1263.32																0.147	0.153	0.004
0.111	0.1							4090.95	276.088																0.005	0.143	0.152
0.075	0.101							2310.42	317.221																0.169	0.226	0.093
0.063	0.023							3976.36	3069.97																0.122	0.134	0.186
0.028	0.076							4947.92	3402.79																0.083	0.193	0.102
0.08	0.088							5004.3	3750.4																0.095	0.172	0.047
0.107	0.002							4019.6	357.026																0.087	0.113	0.049
0.081	0.105							3377.1	3107.78																0.111	0.074	0.193
0.083	0.071							4365.65	2552.62																0.033	0.171	0.084
0.12	0.002							3255.61	447.906																0.143	0.000319	0.203
0.035	0.043							4831.05	3186.08																0.137	0.149	0.119
0.063	0.007							3327.96	3644.9																0.189	0.135	0.114
0.042	0.14							2631.98	4487.79																0.125	0.25	0.106
0.084	0.065							5198.07	3213.44																0.099	0.195	0.109
0.083	0.065							2958.11	3943.43																0.075	0.077	0.102
0.068	0.13							3782.27	2900.18																0.035	0.122	0.111
0.091	0.105							4415.86	1422.51																0.074	0.081	0.097
0.048	0.102							4508.66	1395.99																0.013	0.17	0.068
0.102	0.094							5157.1	1023.75																0.071	0.169	0.0001377
0.091	0.074							1065.37	3578.18																0.137	0.126	0.109
0.127	0.084							1147.04	938.777																0.191	0.193	0.095
0.086	0.095							2440.9	376.644																0.13	0.141	0.152
0.118	0.103							2995.73	407.186																0.117	0.185	0.116
0.085	0.067							2096.27	4705.64																0.034	0.078	0.099
0.069	0.073							3222.16	5278.78																0.197	0.212	0.105
0.067	0.057							1893.1	1948.18																0.142	0.065	0.09
0.097	0.043							4007.58	2676.15																0.122	0.129	0.107
0.114	0.106							1410.08	2193.89																0.207	0.126	0.026
0.104	0.049							1740.48	3589.83																0.134	0.094	0.094
0.088	0.069							1500.44	3018.24																0.01	0.015	0.071
0.084	0.06							4314.96	4038																0.03	0.113	0.08
0.098	0.106							139.105	1975.1																0.08	0.148	0.101
0.069	0.084							3109.73	6044.95																0.022	0.082	0.111
0.121	0.102							4594.48	8058.48																0.161	0.069	0.008
0.017	0.104							2762.28	4842.09																0.118	0.017	0.111
0.116	0.06							4372.59	5710.66																0.198	0.019	0.104
0.131	0.132							3919.59	6261.08																0.058	0.12	0.107
0.129	0.187							2618.98	6096.25																0.126	0.083	0.11
0.13	0.155							3553.38	6244.42																0.046	0.012	0.044
0.144	0.14							3764.97	1836.14																0.023	0.205	0.109
0.1	0.084							3413.68	5785.44																0.183	0.138	0.206
0.095	0.156							4481.99	1836.14																0.118	0.155	0.14
0.133	0.116							4722.52	1472.04																0.129	0.116	0.066
0.097	0.076							2371.67	3507.8																0.057	0.041	0.099
0.131	0.11							2269.42	2321.21																0.023	0.035	0.097
0.139	0.108							3138.34	671.45																0.178	0.172	0.1
0.1	0.14							3039.19	6042.61																0.166	0.242	0.087
0.117	0.117							3743.72	4216.59																0.095	0.066	0.091
0.145	0.096							2683.2	3737.94																0.09	0.129	0.101
0.116	0.125							7105.99	5878.66																0.084	0.122	0.105
0.116	0.037							3437.45	4000.12																0.147	0.146	0.006
0.109	0.112							2840.69	7630.28																0.037	0.157	0.106
0.098	0.117							3682.4	4347.69																0.003	0.027	0.007
0.082	0.079							3372.39	1602.71																0.1	0.079	0.1
0.084	0.053							2855.17	4095.66																0.097	0.14	0.111
0.11	0.115							2076.66	954.982																0.288	0.066	0.108
0.09	0.05							11270.1	444.015																0.089	0.181	0.000671
0.081	0.113							17541.2	3222.5																0.059	0.069	0.104
0.116	0.087							2705.03	654.983																0.146	0.103	0.106
0.073	0.116							2321.96	1132.56																0.047	0.124	0.101
0.119	0.077							3026.44	2918.59																0.081	0.14	0.109
0.108	0.091							198.637	5775.23																0.042	0.086	0.107
0.127	0.084							1735.59	3760.88																0.182	0.064	0.134
0.119	0.129							3017.91	3871.54																0.132	0.117	0.082
0.113	0.096							535.058	1777.47																0.09	0.128	0.139
0.149	0.086							665.464	4729.05																0.125	0.135	0.065
0.132	0.063							4269.83	3201.58																0.066	0.113	0.089
0.097	0.107							5428.5	5048.25																0.103	0.036	0.104
0.102	0.089							7841.75	7021.7																0.013	0.118	0.097
0.103	0.086							3992.48	4394.59																1.66e-05	0.174	0.192
0.139	0.105							3615.03	2309.23																0.104	0.203	0.101
0.067	0.104							9722.65	4306.16																0.016	0.04	0.088
0.029	0.085							8075.09	3903.79																0.105	0.025	0.057
0.066	0.096							5124.01	3303.1																0.123	0.009	0.109
0.133	0.145							2259.42	4831.68																0.117	0.102	0.108
0.037	0.088							147.416	3577.38																0.089	0.055	0.031
0.096	0.094							2683.98	3012.46																0.1	0.113	0.131
0.034	0.069							699.725	4391.86																0.111	0.205	0.117
0.054	0.145							123.548	4237.38																0.093	0.26	0.000607
0.058	0.121							455.594	605.596																0.054	0.053	0.108
0.083	0.071							493.37	3135.31																0.13	0.144	0.111
0.123	0.082							2746.51	216.842																0.033	0.026	0.159
0.077	0.085							5630.62	364.209																0.06	0.019	0.165
0.1	0.083							3323.85	1811.16																0.096	0.043	0.039
0.106	0.113							3290.01	1571.86																0.07	0.202	0.103
0.097	0.107							3964.43	3166.9																0.124	0.042	0.108
0.129	0.074							4678.35	2032.11																0.135	0.187	0.188
0.04	0.082							2979.8	1061.08																0.128	0.177	0.117
0.059	0.079							4572.88	5348.74																0.096	0.115	0.109
0.095	0.144							3192.88	3526.3																0.079	0.123	0.102
0.082	0.147							2958.75	2390.78																0.007	0.08	0.111
0.103	0.015							3641.1	2805.32																0.07	0.121	0.055
0.029	0.089							4496.6	2309.9																0.178	0.17	0.088
0.116	0.086							3256.76	7445.33																9.84e-05	0.178	0.107
0.121	0.169							2127.75	2809.99																0.078	0.108	0.095
0.082	0.135							1419.5	1159.66																0.067	0.224	0.174
0.086	0.056							3899.31	2590.16																0.063	0.03	0.039
0.059	0.214							3565.84	5542.72																0.111	0.052	0.024
0.061	0.055							3866.38	3210.35																0.094	0.032	0.071
0.095	0.173							4108.62	3218.17																0.007	0.267	0.071
0.071	0.081							4135.43	3323.6																0.088	0.016	0.111
0.1	0.033							3472.43	1408.74																0.009	0.006	0.056
0.084	0.111							2971.52	227.97																0.018	0.097	0.109
0.054	0.133							3690.7	7753.71																0.144	0.095	0.072
0.125	0.142							2766.36	4407.72																0.05	0.004	0.111
0.057	0.121							1968.23	4030.58																0.031	0.014	0.023
0.105	0.025							449.027	4152.72																0.037	0.137	0.105
0.078	0.144							485.997	4645.46																0.028	0.089	0.12
0.062	0.13							1653.46	654.5																0.047	0.064	0.091
0.122	0.184							1690.27	1829.8																0.132	0.109	0.111
0.117	0.145							3581.63	4754.7																0.01	0.086	0.111
0.164	0.072							4533.6	1406.02																0.085	0.079	0.01
0.115	0.111							2792.87	1139.06																0.152	0.161	0.106
0.049	0.144							6365.08	934.74																0.093	0.068	0.111
0.102	0.134							4730.3	1285.39																0.004	0.279	0.075
0.054	0.069							7061.14	3296.99																0.076	0.138	0.103
0.108	0.093							5935.21	481.015																0.149	0.107	0.109
0.136	0.077							4635.48	4552.05																0.094	0.16	0.109
0.135	0.11							5972.53	5796.89																0.04	0.161	0.093
0.088	0.131							4935.22	4763.59																0.214	0.15	0.108
0.118	0.099							2498.82	7015.02																0.053	0.14	0.011
0.122	0.131							3088.08	3205.57																0.058	0.061	0.111
0.104	0.074							1724	4460.01																0.023	0.083	0.09
0.06	0.093							2487.6	7307.11																0.066	0.06	0.109
0.077	0.079							1561.78	3800.24																0.099	0.165	0.008
0.051	0.087							2400.99	3427.39																0.015	0.127	0.11
0.106	0.09							4041.81	3306.76																0.232	0.133	0.143
0.086	0.125							3568.1	1843.17																0.274		0.015
0.091	0.153							3887.58	1329																0.0001556		0.11
0.057	0.051							13059.7	2593.18																0.066		0.099
0.04	0.097							7632.95	1084.84																0.092		0.108
0.039	0.052							4211.62	613.678																0.096		0.111
0.074	0.147							6223.83	3046.5																0.163		0.105
0.079	0.086							3449	290.426																0.123		0.014
0.113	0.123							3405.62	1490.26																0.081		0.062
0.084	0.182							3314.48	2851.29																0.1		0.095
0.105	0.124							5015.92	6966.7																0.000338		0.152
0.09	0.134							3618.88	4848.03																0.128		0.01
0.029	0.089							3108.52	2733.18																0.197		0.126
0.12	0.109							3413.88	2514.81																0.166		0.114
0.072	0.09							2822.64	3100.8																0.204		0.203
0.11	0.045							3071.53	4000.22																0.109		0.107
0.064	0.121							1708.33	4955.25																0.162		0.088
0.023	0.133							1151.44	4829.13																0.193		0.071
0.13	0.092							2704.9	5202.37																0.056		0.101
0.099	0.093							3300.12	3273.21																0.285		0.101
0.047	0.122							153.619	4822.58																0.105		0.119
0.123	0.172							384.093	11667.2																0.19		0.002
0.005	0.137							756.45	4713.63																0.105		0.16
0.118	0.102							2361.34	5615.51																0.013		0.105
0.127	0.03							2215.35	4895.52																0.129		0.006
0.089	0.074							2101.56	5999.35																0.074		0.006
0.085	0.05							1668.04	6263.97																0.118		0.288
0.09	0.08							3139.26	5791.17																0.067		0.178
0.085	0.078							1399.91	4181.08																0.076		0.006
0.068	0.118							5437.47	6014.94																0.117		0.103
0.086	0.146							3137.2	4797.85																0.003		0.111
0.158	0.095							1674.44	9103.34																0.235		0.104
0.119	0.134							780.285	1477.87																0.15		0.058
0.046	0.104							910.069	6755.43																0.042		0.004
0.062	0.085							3383.3	2823.5																0.09		0.111
0.022	0.039							2775.32	5981.47																0.161		0.178
0.089	0.058							2078.46	4176.14																0.107		0.111
0.111	0.118							3015.71	5130.49																0.031		0.113
0.091	0.11							4292.13	5578.48																0.006		0.147
0.041	0.037							4727.27	1525.05																0.068		0.095
0.153	0.097							1879.57	9254.27																0.16		0.114
0.122	0.051							3495.43	2842.49																0.063		0.111
0.142	0.067							2237.48	5298.15																0.021		0.011
0.104	0.099							3818.97	3512.26																0.139		0.187
0.109	0.023							2708.52	7089.7																0.009		0.102
0.063	0.0009756							3919.34	5142.28																0.374		0.079
0.103	0.1							198.494	5745.47																0.215		0.103
0.067	0.122							1819.26	4737.15																0.232		0.111
0.143	0.051							170.518	3600.44																0.134		0.061
0.101	0.057							2483.2	3643.18																0.147		0.056
0.003	0.046							3902.24	3850.91																0.12		0.163
0.069	0.048							3161.21	3066.88																0.064		0.072
0.111	0.079							5713.94	3487.76																0.014		0.165
0.082	0.117							2823.12	3545.93																0.086		0.101
0.143	0.088							2232.89	610.186																0.041		0.11
0.013	0.229							2773.61	1027.84																0.116		0.195
0.162	0.158							7389.65	2165.85																0.005		0.098
0.103	0.103							4880.58	1532.82																0.051		0.12
0.056	0.013							2649.21	1121.27																0.12		0.099
0.142	0.092							467.654	1108.12																0.088		0.197
0.055	0.103							3265.95	3058.69																0.114		0.107
0.035	0.09							3629.76	2621.14																0.093		0.105
0.027	0.083							2626.01	2324.98																0.281		0.111
0.181	0.069							606.514	4028.12																0.143		0.107
0.076	0.073							2378.43	2703.26																0.114		0.16
0.117	0.054							1119.54	1901.22																0.102		0.112
0.096	0.036							1479.42	2124.74																0.112		0.102
0.157	0.006							1102.36	2614.91																0.035		0.107
0.027	0.107							261.128	5213.09																0.003		0.0001781
0.082	0.0006779							826.351	2346.7																0.023		0.105
0.124	0.063							637.622	4025.57																0.107		0.023
0.116	0.006							1352.55	4238.02																0.1		0.111
0.071	0.086							754.145	2705.16																0.085		0.093
0.1	0.087							3129.99	3930.47																0.076		0.1
0.094	0.003							2705.86	3562.71																0.071		0.059
0.098	0.068							4739.9	2980.53																0.053		0.035
0.12	0.151							3055.68	2603.95																0.026		0.092
0.139	0.198							3246.82	3104.8																0.094		0.198
0.049	0.103							2939.03	1908.96																0.117		0.004
0.119	0.171							5604.48	2244.36																0.005		0.002
0.104	0.019							4438.52	373.856																0.036		0.099
0.129	0.107							755.365	401.082																0.089		0.032
0.147	0.135							296.221	1496.71																0.032		0.203
0.119	0.12							739.259	4194.23																0.067		0.186
0.094	0.062							644.603	7391.28																0.104		0.157
0.094	0.142							623.04	3233.83																0.009		0.127
0.089	0.157							670.747	5321.21																0.072		0.083
0.062	0.086							3743.73	5082																0.064		0.091
0.014	0.136							1558.57	4447.43																0.094		0.111
0.088	0.019							5268.24	2738.75																0.235		0.199
0.09	0.102							2400.26	2128.91																0.092		0.135
0.021	0.045							2359.88	1939.18																0.177		0.087
0.093	0.125							3162.62	3452.59																0.159		0.114
0.084	0.136							5051.01	2675.14																0.115		0.102
0.127	0.109							3516.66	3431.76																0.133		0.289
0.073	0.11							4838.22	2443.13																0.045		0.089
0.123	0.218							4271.44	2504.42																2.89e-05		0.143
0.065	0.039							5938.55	5721.11																0.101		0.024
0.143	0.04							2592.36	1102.56																0.106		0.164
0.015	0.11							2913.48	4854.65																0.039		0.084
0.084	0.102							2729.01	4037.5																0.052		0.143
0.124	0.115							549.02	5413.59																0.083		0.006
0.082	0.136							4010.66	4977.87																0.103		0.09
0.094	0.119							1344.49	2315.15																0.055		0.025
0.082	0.137							3028.46	4940.98																0.08		0.12
0.088	0.092							1313.44	3080.95																0.125		0.103
0.076	0.075							2703.59	435.079																0.0006889		0.131
0.085	0.127							1475.74	4208.47																0.11		0.107
0.089	0.104							2177.94	7635.52																0.062		0.251
0.118	0.096							1742.18	5513.41																0.05		0.128
0.134	0.134							2378.57	3886.28																0.006		0.004
0.1	0.069							2053.1	3861.25																0.014		0.237
0.073	0.155							554.945	4554.98																0.081		0.116
0.01	0.114							248.34	5128.03																0.091		0.211
0.068	0.078							159.194	3549.95																0.089		0.143
0.083	0.138							2059.41	4223.51																0.023		0.179
0.113	0.141							2293.05	3889.16																0.002		0.034
0.084	0.132							1681.86	2917.16																0.026		0.201
0.072	0.165							634.571	3623.92																0.044		0.058
0.09	0.092							839.104	6525.55																0.02		0.103
0.072	0.087							351.084	3481.14																0.107		0.118
0.096	0.073							3674.68	5920.65																1.8e-06		0.108
0.081	0.127							828.466	4773.16																0.133		0.04
0.095	0.119							3209.78	5189.85																0.022		0.084
0.085	0.144							3669.12	4620.95																0.093		0.107
0.081	0.134							435.494	6059.51																0.007		0.126
0.115	0.065							4279.48	4989.16																0.038		0.124
0.124	0.085							2051.47	3996.56																0.098		0.113
0.045	0.124							2840.94	5109.57																0.176		0.089
0.058	0.139							1864.15	4429.14																0.13		0.017
0.035	0.12							1969.88	302.308																0.135		0.096
0.024	0.073							4688.33	351.282																0.099		0.141
0.111	0.105							4928.11	2367.79																0.069		0.034
0.059	0.091							2355.33	838.258																0.153		0.215
0.135	0.091							5316.51	1393.07																0.066		0.125
0.061	0.115							5064.3	1990.46																0.004		0.067
0.107	0.114							4620.72	3665.64																0.055		0.161
0.086	0.107							233.701	1388.38																0.046		0.175
0.137	0.097							2013.87	5840.59																0.061		0.017
0.098	0.115							2109.12	2697.81																0.026		0.001
0.146	0.118							4728.2	3236.24																0.086		0.097
0.161	0.124							2176.56	1327.37																0.064		0.083
0.138	0.104							3293.1	514.492																0.051		0.208
0.12	0.064							3720.85	3415.51																0.052		0.053
0.077	0.101							2629.84	5751.36																0.104		0.036
0.099	0.126							2295.49	2813.79																0.087		0.149
0.136	0.206							2396.29	1947.42																0.064		0.253
0.102	0.124							2951.88	2158.91																0.01		0.214
0.099	0.109							404.971	182.489																0.073		0.028
0.093	0.272							1653.6	862.451																0.051		0.085
0.096	0.165							608.43	1791.75																0.009		0.106
0.119	0.116							787.77	2748.98																0.041		0.108
0.024	0.082							1683.43	1923.98																0.01		0.138
0.138	0.121							2865.85	3070.73																0.104		0.164
0.144	0.089							2665.39	3712.74																0.023		0.217
0.048	0.124							2608.93	4473.48																0.069		0.188
0.105	0.115							3459.48	1471.73																0.097		0.124
0.086	0.127							2566.63	1218.96																0.047		0.121
0.016	0.079							2401.92	2830.86																0.096		0.09
0.081	0.075							1931.25	953.288																0.076		0.108
0.121	0.175							3785.86	2450.93																0.068		0.117
0.02	0.119							527.525	2211.83																0.043
0.1	0.08							1952.27	2928.98																0.04
0.09	0.138							3569.72	4433.06																0.098
7.71e-05	0.128							2556.6	3536.28																0.026
0.088	0.085							1682.3	2666.95																0.134
0.106	0.06							1010.47	1998.96																0.081
0.121	0.092							663.793	3688.76																0.09
0.082	0.07							132.253	4008.41																0.111
0.098	0.096							190.281	5159.55																0.101
0.083	0.166							3294.93	5830.26																0.166
0.1	0.159							3228.46	3873.46																0.106
0.105	0.107							3353.73	3295.34																0.057
0.094	0.112							3785.2	5534.93																0.05
0.057	0.066							3255.76	2492.33																0.069
0.081	0.109							3309.17	4058.95																0.04
0.103	0.091							4335.6	477.381																0.072
0.093	0.097							3619.98	3233.99																0.093
0.097	0.133							2554.26	4986.41																0.054
0.08	0.077							3167.06	5508.2																0.055
0.067	0.089							3093.64	4039.47																0.125
0.091	0.107							2590.82	4226.15																0.093
0.113	0.043							2943.49	3189.81																0.066
0.085	0.063							2721.13	5191.44																0.103
0.064	0.102							2772.28	6848.92																0.032
0.049	0.137							3950.78	4493.35																0.012
0.052	0.033							2691.38	5006.61																0.007
0.072	0.122							1492.4	3831.07																0.096
0.127	0.095							2001.72	4898.81																0.091
0.112	0.116							3217.62	4477.77																0.066
0.153	0.136							3263.65	3864.25																0.043
0.055	0.1							2439.21	4186.07																0.058
0.063	0.08							3008.57	3924.48																0.127
0.073	0.168							3047.81	4303.31																0.009
0.078	0.084							2689.3	3017.18																0.023
0.114	0.038							1968.59	3326.93																0.09
0.107	0.047							1921.83	4594.7																0.105
								2577.62	9082.86																0.111
								1258.98	4716.54																0.015
								983.521	2633.11																0.078
								2058.3	3122.35																0.096
								1122.19	1749.72																0.044
								2749.93	2763.95																0.093
								2540.43	3492.93																0.094
								2455.42	3310.5																0.077
								1565.89	4868.35																0.039
								1480.4	4534.92																0.084
								961.607	3193.38																0.027
								2890.37	4461.63																0.105
								2633.5	7111.15																0.059
								2624.07	4043.05																0.039
								2140.82	3067.54																0.022
								985.68	2411.52																0.032
								3538.32	1902.71																0.044
								2649.99	6406.19																0.09
								2447.24	2543.54																0.0002634
								966.388	5167.1																0.111
								1281.26	5011.26																0.285
								1331.25	3078.88																0.094
								578.733	847.859																0.114
								2540.51	617.146																0.002
								638.972	2045.77																0.111
								4151.71	4472.27																0.111
								2647.06	3402.87																0.111
								3608.78	4198.2																0.111
								6103.29	4380.15																0.111
								3942.08	981.349																0.115
								5026.81	129.041																0.096
								3639.25	2254.28																0.096
								2349.05	1686.37																0.104
								4969.46	4109.38																0.133
								3755.74	1497.64																0.19
								2235.71	2668.05																0.108
								2920.22	3003.94																0.012
								2823.5	6241.48																0.007
								4187.13	6241.48																0.039
								3170.39	3905.7																0.095
								2783.86	2595.49																0.031
								3267.59	2962.93																0.05
								1986.16	2586.7																0.111
								3895.85	3177.41																0.042
								4581.2	3370.77																0.019
								2855.48	2270.36																0.082
								2647.05	8073.07																0.051
								3117.18	5215.65																0.109
								4796.04	2255.14																0.081
								2785.99	4198.85																0.016
								3224.17	4759.48																0.02
								2811.36	2051.58																0.046
								3959.35	2623.1																0.03
								3102.59	3723.88																0.047
								3276.01	4769.72																0.077
								3980.91	3979.81																0.111
								2308.05	6315.59																0.011
								4867.9	3263.09																0.111
								3240.07	2627.43																0.106
								3839.85	9033.37																0.111
								2972.5	3933.61																0.071
								3674.42	3983.5																0.018
								2504.42	3098.51																0.027
								3634.5	4406.23																0.106
								2798.79	8193.88																0.028
								3269.61	3918.34																0.031
								2380.84	1982.01																0.06
								2606.65	1177.98																0.095
								2990.43	4062.37																0.076
								952.388	5931																0.084
								2187.64	4502.65																0.084
								1730.77	2695.25																0.054
								1941.22	4509.82																0.112
								227.486	7369.48																0.042
								1211.64	3503.57																0.045
								354.867	5131.11																0.061
								367.427	2841.99																0.059
								2152.9	4513.29																0.111
								3716.53	1863.97																0.099
								6398.14	9131.95																0.064
								4626.16	6951.69																0.108
								3720.7	3867.97																0.0002642
								5880.28	7297.18																0.036
								3467.69	5155.38																0.069
								3155	6505.6																0.006
								3968.64	10476.8																0.092
								2998.36	6340.6																0.107
								4014.02	3178.04																0.049
								2868.69	7114.2																0.12
								2865.39	5234.12																0.084
								3989.4	5018.88																0.111
								2235.45	7215.35																0.064
								2554.3	4377.63																0.098
								2865.41	4304.61																0.007
								2349.59	5745.96																0.022
								3036.25	3486.21																0.045
								4049.45	4012.23																0.102
								3242.66	2293.4																1.73e-07
								5738.73	5730.39																0.008
								3945.05	4102.27																0.008
								2506.97	4677.77																0.025
								3087.45	4914.32																0.08
								2651.82	3587.97																0.004
								2530.52	540.756																0.111
								5062.25	3613.39																0.1
								2462.34	1464.12																0.093
								4932.09	1317.85																0.094
								3456.78	3784.01																0.013
								2788.42	2955.65																0.01
								1397.07	4005.14																0.091
								2457.06	4427.77																0.02
								3115.89	4440.88																0.044
								3249.93	168.751																0.041
								3355.36	1537.97																0.199
								5720.61	1197.64																0.179
								5808.47	1849.87																0.024
								2525.31	4194.87																0.101
								5154.63	4744.16																0.084
								3183.66	3354.45																0.084
								3468.38	3106.81																0.111
								3903.98	5539.81																0.003
								3531.12	2230.49																0.11
								2392.42	2431.71																0.111
								5060.62	269.174																0.068
								3874.85	3960.52																0.111
								5960.83	4956.76																0.058
								3072.88	2267.18																0.072
								3569.05	4527.74																0.027
								5061.99	1170.53																0.001
								5766.2	4960.59																0.011
								2902.72	6712.09																0.094
								3147.76	4816.98																0.005
								253.301	788.646																0.093
								297.956	7081.94																0.066
								4187.25	3908.29																0.053
								3827.25	3449.43																0.055
								4185.89	2583.14																0.068
								4387.95	4149.38																0.072
								4312.95	2858.42																0.09
								3851.77	4391.72																0.105
								3976.92	4274.83																0.058
								3817.59	3551.39																0.11
								3259.11	3693.28																0.182
								2213.39	3348.72																0.082
								3128.87	4769.39																0.124
								2507.24	3160.08																0.006
								2873.56	4555.05																0.142
								2473.12	5797.15																0.057
								1110.37	4577.4																0.092
								3240.04	4239.25																0.092
								2967.27	5866.4																0.055
								3783.06	3744.43																0.112
								4364.69	5078.24																0.049
								3427.57	4387.13																0.084
								2997.75	1835.94																0.007
								4054.24	4777.28																0.095
								1323.24	4950.98																0.133
								345.878	553.47																0.101
								2899.47	1375.87																0.026
								4392.12	784.385																0.103
								4078.76	306.9																0.101
								3710.96	584.254																0.068
								2987.59	481.598																0.1
								4021.05	1466.24																0.093
								5098.48	713.27																0.072
								4767.79	1100.22																0.053
								5092.74	1030.45																0.028
								3475.01	2365.12																0.078
								4212.36	2380.24																0.003
								3726.39	904.396																0.06
								4210.37	2487.36																0.086
								3110.18	4911.95																0.026
								4883.38	969.529																0.07
								5654.31	1482																0.077
								3602.26	5058.94																0.062
								4679.85	9227.3																0.031
								2969.62	2057.27																0.011
								6117.52	1641.19																0.028
								4381.19	469.558																0.041
								4838.8	4283.98																0.003
								2505.62	2323.7																0.052
								4661.29	5034.93																0.056
								3620.46	9994.56																0.037
								1668.96	8751.12																0.033
								3643.98	4948																0.008
								2844.36	4287.32																0.08
								3812.4	5510.2																0.08
								4681.53	4683.88																0.108
								4137.87	3327.36																0.024
								4126.78	5135.09																0.048
								4276.93	1597.42																0.086
								4296.14	1626.62																0.029
								4053.72	2342.42																0.193
								2595.22	3299.86																0.04
								3091.2	6358.04																0.026
								2356.21	1059.58																0.051
								2764.26	280.395																0.028
								3422	2658.98																0.11
								2599.35	1426.5																0.117
								3189.91	637.921																0.07
								2402.59	303.584																0.065
								1145.82	142.157																0.085
								1728.74	1336.97																0.043
								2705.04	626.649																0.006
								3048.75	307.77																0.199
								2338.17	1776.33																0.002
								2126.18	1491.61																0.065
								1679.29	4837																0.068
								1413.3	4234.7																0.085
								1750.9	4595.99																0.126
								1560.18	2879.08																0.014
								3239.34	5158.46																0.051
								1749.61	1427.77																0.024
								1434.12	7874.4																0.111
								1095.92	3437.66																0.007
								807.907	4766.48																0.075
								1225.65	7284.36																0.0005627
								1269.28	5781.55																0.008
								3379.85	5040.3																0.0005173
								2038.31	9583.78																0.054
								1953.76	3974.01																0.06
								4521.76	5024.45																0.101
								2398.55	4436.04																0.025
								2068.13	7569.26																0.025
								4588.07	727.783																0.131
								2541.34	4208.38																0.027
								1899.29	1524.25																0.124
								2585.97	4777.75																0.089
								1412.9	4609.99																0.08
								2728.08	4924.62																0.18
								1960.27	3382.13																0.041
								2727.4	3377.03																0.111
								1742.6	2734.62																0.107
								4092.11	5662.8																0.109
								4865.72	4797.73																0.084
								2361.9	3633.68																0.061
								2727.4	3228																0.077
								2338.77	4965.99																0.043
								2197.05	3035.19																1.24e-07
								2500.17	3705.13																0.087
								2227.14	438.447																0.071
								2672.87	1290.44																0.029
								1059	362.35																0.043
								3256.3	907.595																0.058
								1859.46	769.187																0.091
								1341.97	4596.22																0.055
								2729.46	668.241																0.042
								2000.38	1889.6																0.028
								2081.93	516.974																0.044
								761.808	574.736																0.017
								1980.38	2712.91																0.116
								1669.31	727.506																0.097
								3672.04	376.268																0.062
								3788.31	992.738																0.121
								1826.04	290.58																0.078
								2338.08	3154.42																0.051
								1700.59	8277.26																0.044
								2366.36	3635.02																0.062
								2111.27	3173.43																0.053
								2446.94	4446.15																0.075
								2124.54	4446.15																0.007
								2258.85	4953.97																0.014
								3044.41	4501.39																0.107
								1998.39	4895.78																0.111
								4363.13	4577.4																0.042
								1020.67	3210.79																0.004
								3607.87	4905.71																0.145
								2418.06	3056.98																0.045
								2135.78	4989.72																0.064
								1546.43	3830.43																0.095
								2537.57	5358.55																0.027
								2616.13	4999.3																0.114
								2336.01	5817.51																0.109
								1550.29	4504.01																0.054
								2399.51	6237.36																0.05
								3488.83	1990.98																0.045
								1554.22	10364.5																0.146
								2399.51	6040.2																0.114
								1586.69	523.476																0.125
								1613.95	4567.24																5.79e-13
								1339.24	6192.32																0.099
								3183.13	7559.41																0.027
								1687.86	4945.96																0.124
								931.925	4475.8																0.028
								1326.9	4892.92																0.112
								3140.78	3919.55																0.09
								2353.88	6037.89																0.05
								2323.27	4202.07																0.042
								3488.48	8012.16																0.111
								1373.11	3907.37																0.079
								2160.09	6562.71																0.102
								3372.76	3992.99																0.049
								2633.53	3809.55																0.104
								1709.9	3039.61																0.083
								3847.42	7620.87																0.111
								1805.31	5460.97																0.136
								1871.7	5045.43																0.059
								1835.07	11574.3																0.082
								180.55	6379.86																0.037
								474.996	7272.58																0.044
								259.895	2584.64																0.097
								671.211	5756.53																0.003
								386.384	5749.57																0.006
								14727.9	4256.02																0.045
								9786.43	1348.95																0.129
								8229.24	2021.78																0.016
								3010.18	1463.87																0.062
								8448.5	1564.4																0.103
								3610.18	649.128																0.002
								9338.56	638.972																0.083
								9041.25	844.787																0.075
								13488.3	1588.41																0.099
								8923.64	2210.49																0.003
								933.593	8381.94																0.099
								1723.38	3840.16																0.01
								2266.82	2336.89																0.098
								2679.13	4942.89																0.015
								1055.86	6068.24																0.079
								1845.78	1083.78																0.109
								950.764	1733.85																0.029
								428.957	0																0.031
								764.905	325.823																0.081
								1193.2	3741.22																0.0005912
								6463.19	5642.96																0.035
								11738.4	7203.55																0.094
								8049.65	3770.74																0.0002496
								11738.4	5551.03																0.107
								8157.2	7402.6																0.049
								6856.72	5298.45																0.109
								11207.2	11899.9																0.111
								1282.36	6380.39																0.039
								2492.56	171.018																0.065
								14119.2	3233.59																0.076
								2503.64	1036.13																0.11
								14119.2	2593.1																0.002
								13943.3	1367.44																0.034
								14353.6	5544.27																0.099
								13791.6	7031.39																0.148
								2324.21	681.89																0.065
								9673.47	3224.12																0.177
								6279.25	702.623																0.003
								8208.71	1535.67																0.053
								15055.4	2219.03																0.048
								11300.5	3770.53																0.046
								3446.66	171.853																0.073
								3166.06	527.641																0.033
								6538.46	502.057																0.111
								13178.9	1406.48																0.147
								3446.66	2670.83																0.029
								6544.91	2889.04																0.004
								2708.36	2783.63																0.101
								8896.79	1633.17																0.111
								2981.87	2995.53																0.003
								4284.9	2471.08																0.111
								7886.09	2130.85																0.098
								15986.4	1810.4																0.094
								6688.15	723.863																0.102
								5394.12	2304.56																0.144
								10598	1199.6																0.077
								4794.27	1403.25																0.006
								14173.6	793.661																0.182
								12085.4	574.785																0.03
								9059.18	1159.18																0.106
								6538.84	684.231																0.068
								7751.12	3283.29																0.041
								15319.5	4118.25																0.101
								9093.39	5877.46																0.029
								7520.07	6472.21																0.024
								15028.8	5891.48																0.039
								1404.48	1049.13																0.094
								2520.43	2917.01																0.004
								11306.3	495.651																0.005
								14628	1349.34																0.118
								16039.4	9884.65																0.037
								11733.4	2342.96																0.031
								11053.3	3293.66																0.148
								8427.14	3024.46																0.092
								8353.19	4817.62																0.142
								12959.3	495.327																0.099
								6837.67	1793.36																0.051
								7240.67	936.411																0.116
								1158.62	1170.94																0.103
								4802.41	1351.16																0.009
								1727.12	814.59																0.061
								2578.88	2372.57																0.052
								3121.89	2540.23																0.125
								11650.7	1742.56																0.049
								8687.82	564.835																0.07
								3091.96	614.274																0.009
								2862.68	1850.19																0.05
								2392.02	1905.79																0.106
								2236.03	899.356																0.07
								1503.49	3439.52																0.051
								1714.24	2375.07																0.006
								3097.06	959.184																0.062
								13857	2398.71																0.119
								2549.68	838.982																0.115
								2994.78	2023.38																0.071
								6371.75	1188.12																0.111
								2971.89	5305.9																0.008
								3158.27	1126.36																0.027
								12586.9	694.288																0.006
								12108.7	805.32																0.108
								2914.71	2080.75																0.147
								1149.82	6126.78																0.153
								1217.41	3144.4																0.004
								13595.2	1849.43																0.173
								2792.36	7835.6																0.144
								2928.52	4158.58																0.156
								4391.48	1525.2																0.133
								2648.9	5976.21																0.266
								2178.85	4927.6																0.18
								2928.52	3519.78																0.033
								1769.01	3679.54																0.147
								1508.38	3593.66																0.033
								1865.28	10859.5																0.064
								2464.6	9032.94																0.163
								2477.78	1612.84																0.09
								2516.63	3606.34																0.082
								2590.29	4554.71																0.156
								2416.06	555.488																0.117
								1418.8	2230.41																0.002
								3251.96	1924.61																0.151
								1553.56	6925.37																0.142
								1271.98	1157.19																0.233
								1274.04	7116.21																0.139
								3314.2	3041.46																0.179
								1567.81	5305.61																0.091
								1725.49	1444.19																0.134
								8786.63	3755.34																0.054
								1331.24	1526.62																0.117
								1851.03	3080.03																0.111
								1821.22	1698.74																0.211
								1974.21	3539.56																0.085
								1439.59	2198.46																0.046
								10664.1	1088.48																0.224
								11599.6	949.514																0.127
								2920.85	710.646																0.018
								4473.07	1693.76																0.127
								10508	7273.34																0.129
								1749.32	8396.35																0.282
								4161.1	429.269																0.05
								5815.35	5806.32																0.07
								5921.96	2218.17																0.149
								2905.57	1969.05																0.145
								2047.7	3673.44																0.147
								1354.19	3165.88																0.089
								1649.45	3309.14																0.033
								1446.13	835.565																0.024
								1884.28	1218.63																0.06
								2286.83	389.516																0.109
								2115.49	1519.18																0.167
								1751.06	2805.22																0.098
								1855.72	4734.01																0.248
								1937.49	5964.74																0.176
								1419.8	3281.19																0.119
								1773.21	628.541																0.148
								1884.93	940.573																0.033
								1859.94	318.492																0.188
								1055.43	601.82																0.104
								453.331	2943.97																0.093
								402.132	253.142																0.175
								5812.03	1031																0.207
								0	2482.81																0.159
								4484.03	2312.96																0.082
								5760.11	1744.84																0.067
								6526.04	3314.96																0.012
								6034.67	1715.96																0.149
								6067.38	3648.98																0.205
								9378.68	3687.11																0.162
								12525.1	4389.11																0.182
								7307.39	3109.46																0.225
								12866.2	4792.39																0.166
								16195.6	424.192																0.125
								10494.3	4083.79																0.039
								5034.38	4828.06																0.167
								7516.32	4293.74																0.002
								4839.57	3044.17																0.122
								9031.32	2794.35																0.168
								9494.51	2225.78																0.168
								1759.01	2424.99																0.034
								2427.46	3036.79																0.219
								2074.66	3053.89																0.0005518
								1709.06	3511.13																0.031
								3518.78	3115.1																0.063
								2083.22	2754.73																0.045
								2157.04	2768.53																0.16
								2541.78	2700.78																0.161
								2325.22	5743.59																0.019
								2549.02	3354.74																0.139
								2537.6	3997.1																0.134
								2334.55	4331.64																0.033
								1115.41	646.143																0.015
								1892.78	3920.47																0.082
								1550.12	2694.46																0.035
								1860.29	2998.32																0.157
								1675.24	2168.11																0.056
								1129.45	3997																0.069
								1999.88	6838.94																0.124
								1516.98	3510.82																0.078
								2072.78	1093.85																0.155
								1630.14	2853.43																0.101
								2104.07	2742.74																0.139
								2398.8	2592.93																0.025
								4123.64	2259.5																0.175
								4674.39	6400.05																0.076
								622.624	4196.81																0.003
								2396.51	3704.84																0.08
								166.124	2587.93																0.098
								830.177	4215.23																0.072
								4394.12	3804.57																0.166
								1173.1	4499.95																0.137
								3048.2	4630.16																0.174
								2992.6	2928.26																0.211
								9989	4525.83																0.117
								2720.41	2514.2																0.186
								2363.68	412.483																0.163
								0	643.84																0.029
								995.836	1527.55																0.114
								8843.29	4578.55																0.165
								8801.89	2969.74																0.234
								2448.7	3010.52																0.125
								2915.09	3388.6																0.209
								1170.43	1187.87																0.062
								776.955	3747.71																0.118
								1390.2	4147.76																0.037
								5782.62	3317.54																0.214
								5747.74	4845.79																0.131
								3341.78	2517.22																0.24
								4122.83	7031.14																0.112
								3794.92	275.929																0.119
								10317.3	4591.98																0.047
								2578.71	5134.66																0.039
								4505.85	2221.12																0.057
								9799.02	3986.03																0.047
								5751.43	4875.68																0.039
								8945.5	2601.04																0.016
								9005.64	4349.9																0.109
								8139.87	4191.81																0.106
								1716.47	4718.99																0.125
								2393.02	3255.3																0.102
								373.45	3487.33																0.12
								687.038	3523.66																0.122
								1095.41	4428.58																0.166
								665.497	2364.57																0.143
								430.105	5604.96																0.238
								714.557	4309.76																0.082
								585.042	4273.72																0.059
								278.417	4110.97																0.115
								10550.3	2863.11																0.12
								5851.58	3685.98																0.133
								5328.85	5082.59																0.009
								9538.37	3652.91																0.124
								972.049	2654.53																0.035
								724.594	7012.97																0.123
								465.211	3132.3																0.02
								1411.89	1606.08																0.004
								3792.69	3830.76																0.004
								3792.69	3690.74																0.224
								1040.9	5138.05																0.236
								707.268	3391.7																0.141
								514.707	5251.06																0.204
								889.294	4941.3																0.142
								5046.89	3864.04																0.201
								5803.66	3662.15																0.095
								6188.32	3480.68																0.144
								5988.83	3480.68																0.109
								6424.02	3879.88																0.1
								6450.96	3112.93																0.054
								6334.37	6300.33																0.166
								3224.69	4336.81																0.055
								1347.63	4403.14																0.082
								238.246	4463.44																0.194
								6755.95	5574.04																0.053
								2513.78	4457.11																0.0004738
								1459.52	4351.45																0.076
								168.193	2779.75																0.128
								1456.8	4395.76																0.105
								186.809	3248.44																0.093
								598.003	2789.55																0.055
								3910.46	4837.97																0.127
								783.34	3729.47																0.181
								4998.83	3316.83																0.163
								1330.85	3999.95																0.067
								5823.86	3867.01																0.091
								4365.98	4070.39																0.088
								3975.48	5503.7																0.265
								5914.36	7607.02																0.104
								6740.51	3182.59																0.007
								4382.67	3460.27																0.165
								3246.19	6957.81																0.139
								3950.43	3544.14																0.112
								4346.11	2475.62																0.111
								3659.46	5511.77																0.12
								3671.21	4377.16																0.191
								3274.86	3335.31																0.168
								298.018	1828.1																0.023
								370.594	2921.62																0.029
								420.701	4634.77																0.026
								234.867	3336.48																0.006
								3651.94	4969.11																0.124
								2952.15	3299.32																0.114
								4616.01	2228.71																0.046
								6794.25	5299.62																0.014
								4918.3	3400.5																0.078
								4918.3	2589.61																0.111
								4460.84	6105.25																0.076
								4473.86	4141.03																0.08
								3963.29	3225.36																0.14
								10503.7	987.34																0.116
								5058.87	5788.65																0.04
								5787.59	3223.08																0.111
								4308.44	6825.46																0.042
								3801.7	3541.3																0.029
								7143.31	3726.99																0.102
								3997.5	3996.81																0.081
								5987.49	2013.83																0.063
								6467.81	3056.2																0.118
								4639.34	4920.52																0.084
								5336.56	3440.84																0.185
								6187.55	3119.75																0.083
								3083.29	4356.65																0.085
								3998.4	6950.24																0.061
								7211.23	3447.93																0.103
								5272.66	4828.58																0.081
								4957.9	5040.23																0.13
								9284.95	11446.4																0.135
								9192.55	2146.96																0.054
								5068.17	2546.83																0.178
								4039.79	4430.45																0.104
								4726.06	3799.89																0.089
								9049.82	2326.91																0.074
								4078.35	3876.1																0.012
								2378.21	5052.92																0.081
								3571.22	3519.42																0.084
								2838.48	3131.66																0.101
								2382.36	1989.16																0.051
								2611.66	4616.03																0.083
								3494.97	3595.21																0.005
								2845.18	3544.57																0.112
								3950.61	4161.96																0.106
								3439.4	581.488																0.094
								8998.13	4212.45																0.087
								3797.99	3609.04																0.147
								3573.04	3019.92																0.168
								3510.75	3695.64																0.124
								3172.29	3173.34																0.136
								2337.03	4463.11																0.198
								3937.56	3622.26																0.024
								3953.87	4028.4																0.013
								3521.86	3694.33																0.085
								3213.08	655.87																0.099
								6803.2	4365.48																0.047
								3406.06	3822.66																0.097
								3430.49	3217.16																0.09
								6507.18	4007.29																0.203
								4292.01	4083.87																0.111
								3978.01	8063.9																0.01
								3732.87	5052.48																0.03
								3839.78	8151.75																0.0002098
								4277.53	4023.55																0.007
								3931.22	5727.73																0.209
								3635.53	4125.33																0.152
								3485.6	5413.19																0.138
								3774.03	5836.96																0.246
								5289.11	2124.11																0.165
								5174.29	754.427																0.092
								3728.8	397.591																0.166
								4675.95	4386.61																0.073
								3902.1	4473.07																0.031
								3172.48	3320.69																0.172
								2025.32	4844.31																0.073
								6991.83	2023.31																0.058
								5096.55	6952.05																0.121
								4171.25	4172.52																0.141
								3390.66	6997.58																0.041
								2821.63	3509.9																0.126
								8338.65	3434.52																0.208
								3287.04	4834.68																0.118
								3737.68	3428.91																0.171
								3869.21	2434.34																0.16
								4234.58	5098.1																0.135
								7462.04	185.986																0.021
								7581.22	617.852																0.125
								7096.46	3265.27																0.171
								3807.35	1320.1																0.139
								4560.48	2866.79																0.017
								4028.45	1014.82																0.083
								3543.79	3897.48																0.081
								3640.07	2193.78																0.146
								4129.31	3390.68																0.151
								3860.53	2189.35																0.163
								3958.11	2319.92																0.031
								3683.78	2686.06																0.092
								4662.24	2227.28																0.186
								3920.45	1687.04																0.121
								4705.46	4466.36																0.123
								4120.06	6184.98																0.025
								3460.27	1591.3																0.05
								2942.29	3512.7																0.147
								4414.18	2794.72																0.035
								3549.67	5169.59																0.104
								4136.54	1876.73																0.079
								3095.81	4520.6																0.127
								2625.78	3409.01																0.052
								1639.08	7467.12																0.121
								4749.37	5814.16																0.055
								3753.75	5907.84																0.167
								3059.72	2683.15																0.115
								3079.63	3526.24																0.121
								2356.21	2260.09																0.081
								5366.29	3634.07																0.205
								3906.86	2321.64																0.013
								2735.37	4373.77																0.101
								3918.03	1096.59																0.124
								4227.51	1366.87																0.166
								3599.77	5348.61																0.099
								3159.59	2489.17																0.036
								5310.24	3522.8																0.149
								3360.49	5407.19																0.112
								3517.73	2948.4																0.056
								2535.08	4186.81																0.132
								5095.7	3891.5																0.124
								5447.98	4330.52																0.069
								3977.16	4752.57																0.067
								2835.4	4263.38																0.104
								4942.27	5031.29																0.048
								3308.87	5243.2																0.142
								2425.5	4678.86																0.103
								4203.34	3439.49																0.032
								5141.58	3716.87																0.111
								4250.95	2943.58																0.17
								2517.43	3159.5																0.163
								4754.99	3332.37																0.027
								3950.18	7025.87																0.012
								7438.75	4734.08																0.113
								2273.8	3842.51																0.084
								6270.95	1553.26																0.201
								2785.63	5164.31																0.064
								3448.76	4297.63																0.098
								2704.5	2775.53																0.126
								2610.77	3100.83																0.118
								3639.98	4299.48																0.027
								4219.28	6154.4																0.171
								3104.75	2636.81																0.102
								1560.08	1774.31																0.065
								4213.33	5184.24																0.104
								3771.9	3737																0.222
								3292.04	2898.75																0.079
								2756.41	6204.26																0.17
								2960.35	6393.04																0.19
								3348.65	3375.13																0.049
								2860.43	4313.45																0.179
								3391.95	2420.05																0.029
								1905.66	3326.22																0.032
								3839.77	2104.93																0.094
								2677.62	3419.85																0.124
								2979.56	5215.27																0.153
								4165.92	1722.83																0.072
								4285.63	3336.18																0.135
								4092.49	5537.69																0.143
								2958.5	3665.05																0.056
								3394.68	2654.55																0.04
								2915.09	4479.77																0.078
								1649.88	2890.82																0.113
								3005.63	860.265																0.215
								2676.87	181.334																0.049
								2965.04	1355.13																0.087
								3816.55	1523.96																0.144
								8645.63	5081.24																0.114
								13807.4	4461.57																0.036
								3413.73	5558.51																0.131
								15117.1	3865.5
								13390.7	4349.57
								15696.9	4361.33
								4542.51	2590.72
								4871.67	242.307
								15709.8	3461.02
								10845.1	4831
								25311.6	5270.92
								15194.7	2984.3
								12853.3	5465.71
								11970.7	5866.49
								15595.3	4269.72
								12872.6	4663.74
								19365.6	4871.72
								5321.41	2283.22
								7734.59	3377.85
								4201.74	4036.06
								9019.09	4101.29
								9304.6	4236.41
								5190.06	3200.03
								3435.92	4101.29
								3429.98	698.385
								6244.61	2224.31
								5902.23	2948.34
								5706.67	3929.49
								6657.37	3134.52
								4353.43	3463.57
								3220.27	5882.5
								5547.21	3229.03
								3111.11	1848.59
								3725.58	8476.82
								3221.59	3055.61
								3237.36	3141.69
								4861.22	3331.79
								3211.31	3028.22
								4670.55	2594.88
								3518.94	4065.41
								2478.6	3410.71
								3571.37	3384.46
								2321.28	3157.22
								3160.46	612.703
								2756.27	4076.18
								3932.39	3865.27
								14231.7	3826.4
								1350.34	3947.8
								11895.7	9645
								1580.44	1816.14
								10377	5155.98
								2670.77	3670.44
								7321.1	688.908
								3084.79	5854.23
								1479.72	4827.92
								16962.7	3924.81
								8415.73	6041.89
								17861.1	3043.45
								2259.95	5972.9
								2203.7	1609.73
								4147.15	2121.5
								6299.2	2415.04
								7022.59	4750.79
								16857.6	4708.8
								20449.2	5040.6
								11887.2	4855
								7649.91	5211.16
								4153.01	6106.32
								9872.92	4860.15
								5092.31	4567.41
								2245.17	3583.83
								4338.46	3844.21
								7480.29	2916.28
								5047.98	4981.29
								1253.72	3606.76
								2351.82	2585.93
								1896.47	5624.75
								2220	3734.64
								2355.01	4177.89
								1912.2	3498.15
								4457.25	1900.1
								2872.89	5743.19
								4555.39	4051.05
								6069.97	4144.29
								1476.45	1718.32
								4263.9	4722.52
								3119.04	4490.08
								1314.62	5211.01
								1412.58	3988.85
								1264.63	6993.19
								2051.34	3433.73
								1339.68	5047.28
								1746.82	4797.18
								1353.64	9880.94
								1920.23	7767.03
								2582.26	1628.35
								2195.12	6362.7
								2479.02	3417.9
								2945.58	5855.91
								3734.42	3681.38
								4138.14	2299.48
								3134.41	4003.73
								5951.52	3544.59
								3061.58	3351.81
								3495.65	1917.26
								2937.8	1695.63
								2266.04	2959.86
								3274.06	3148.97
								904.631	1169.13
								7275.82	1854.81
								3960.02	1878.87
								2165.88	1815.31
								1124.58	3700.41
								1596.1	3454.83
								2655.57	5110.56
								1648.21	4695.1
								633.301	3674.16
								1380.08	2660.21
								2760.7	4637.31
								5060.06	7588.39
								1569.2	4456.7
								2673.1	3720.81
								2176	3607.87
								2717.95	5041.9
								5990.3	5044.78
								2501.43	4339.3
								3015.21	4625.41
								3639.36	5250.62
								2364.84	3909.4
								1611.95	4159.26
								2224.3	5282.01
								1447.6	3017.67
								3616.2	5073.69
								2124.06	2508.16
								1786.55	4620.08
								709.079	2916.65
								1794.93	4521.77
								2212.17	2721.21
								2396.13	4681.47
								2074.75	6852.13
								1877.26	3232.67
								2388.28	6147.95
								1853.58	2143.1
								2509.01	1482.34
								1902.19	3414.2
								1748.06	4661.23
								2190.77	6338.88
								1910.49	4721.34
								1179.9	3419.53
								1569.74	5056.23
								1258.67	3718.15
								2041.83	3722.86
								1471.91	4407.73
								1626.16	3196.41
								3491.94	5470.06
								1706.51	2247.16
								2016.37	3283.54
								2016.6	2470.4
								1558.94	2176.32
								2555.15	3469.28
								2008.96	3280.96
								2778.14	4294.88
								2686.46	3007.42
								7969.93	4502.95
								3016.72	1880.41
								2688.77	1944.74
								1825.79	1620.81
								3180.19	450.994
								2656.38	3432.14
								2568.96	184.311
								2655.6	1132.69
								2952.25	1262.66
								2743.21	3275.11
								2568.3	3718.33
								4363.98	3655.95
								3117.09	3764
								3464.52	2741
								2597.52	2405.74
								4545.09	4044.17
								5579.85	4802.69
								3657.81	4217.89
								3674.58	3424.78
								1691.56	6074.58
								6422.21	4548.55
								4429.79	3329.98
								1223.84	3676.34
								2542.51	3513.24
								961.686	4181.25
								4158.73	6453.36
								3518.89	4754.14
								9284.48	5390.98
								8994.08	6804.92
								3034.44	4188
								3592.6	4638.49
								4625.36	4879.3
								9789.45	2032.82
								4201.59	4860.06
								4198.72	2513.42
								2820.05	1687.76
								3928.88	3811.79
								4237.62	5578.83
								7458.8	2994.16
								11276.6	5246.81
								6644.27	4716.67
								3958.45	1410.18
								3112.44	2996.63
								2940.5	3388.49
								2407.6	2189.82
								4049.04	1890.86
								3953.25	5725.49
								3632.96	1979.34
								2753.59	4491.85
								505.309	2351.56
								5845.33	4401.75
								5779.64	3017.95
								1007.83	1573.35
								500.481	2464.99
								5559.06	8147.44
								4642.1	2581.6
								3228.09	7971.1
								6053.51	3099.8
								5422.42	3255.08
								4887.23	1128.23
								4043.63	1678.4
								3600.99	2399.59
								3264.93	1425.48
								2752.34	1124.1
								3116.61	1300.53
								3075.72	977.512
								4477.74	3370.28
								3435.31	1884.38
								3169.24	2109.63
								3265.39	2448.06
								4997.26	3269.2
								4617.55	3035.42
								3299.53	1872.91
								2185.81	1920.46
								3228.59	9291.14
								4950.97	2845.88
								3117.09	2542.06
								5445.96	5115.21
								2245.89	3720.18
								512.32	3044.17
								2010.53	2076.16
								4904.24	2010.61
								1392.4	3160.14
								373.147	4038.3
								3376.21	2788.51
								2193.15	2919.61
								3376.21	3231.38
								2211.53	1916.56
								2440.54	3473.44
								1435.69	3707.94
								2251.36	2878.32
								1803.08	1982.71
								1705.5	1400.04
								1915.61	3312.39
								1788.52	2554.86
								2721.29	2125.71
								2884.53	313.712
								2647.66	582.427
								2906.58	730.443
								3272.11	1233.97
								2745.72	987.444
								2646.33	4087.05
								2100.42	2087.95
								1996.36	3378.78
								1886.4	1746.59
								2509.74	2900.39
								1993.76	3939.09
								2434.07	1635.08
								3268.36	2528.53
								0	3824.41
								3497.32	3529.53
								2675.68	2861.84
								3204.94	6192.37
								5667.99	1807.95
								5850.65	4169.28
								3384.75	1515.19
								6067.42	3438.84
								3803.17	2834.01
								4053.23	5982.68
								1863.67	4174.71
								2717.81	8002.43
								3728.39	2467.62
								6098.28	8616
								6938.24	8010.89
								5032.54	2473.81
								4462.39	3383.7
								24037.3	6406.17
								34542.8	8291.2
								2188.33	5949.85
								3203.84	2274.6
								2790.08	3071.48
								4133.93	4317.21
								1754.76	2276.95
								1989.16	4363.86
								2542.45	4632.57
								2401.13	2862.24
								2300.09	3662.22
								4745.11	4264.59
								2933.39	4798.56
								3152.04	3552.65
								2723.43	3065.69
								2806.59	4680
								6033.3	6482.41
								4582.19	2170.29
								2517.93	1641.35
								3033.9	2269.81
								3630.1	3882.72
								3483.56	3569.86
								3754.24	5512.67
								3365.09	2670.93
								3966.74	4384.37
								3004.25	3682.88
								2919.05	3291.94
								3632.38	3910.91
								3798.06	4349.28
								3571.18	4631.54
								3605.09	3185.47
								3259.15	4650.04
								2472.66	1051.11
								2366.21	3041.34
								3614.69	3591.89
								3951.79	3031.72
								2986.84	1961.35
								2450.25	2649.43
								5689.39	3744.36
								2439.38	1809.71
								7190.61	3145.9
								2881.93	2631.15
								2784.53	3129.86
								3451.24	4239
								5253.15	5793.5
								2314.91	2919.65
								4141.3	2913.32
								4064.82	3016.62
								3476.69	915.698
								4330.08	4600.79
								1781.82	3155.78
								246.43	925.869
								2593.11	2762.43
								3802.89	2791.24
								2935.78	2893.85
								2921.8	3088.42
								3525.55	2526.9
								8448.92	3100.28
								5824.26	2641.75
								8169.65	5595.74
								6279.85	4930.73
								7151.77	4104.34
								5032.78	3539.69
								2673.59	5240.85
								4285.81	2593.56
								6183.24	1707.41
								1276.6	3253.92
								1269.47	4285.05
								2698.26	7354.06
								1182.74	3016.03
								468.673	1667.48
								2866.78	2842.31
								6351.31	1985.35
								7665.95	4060.53
								5333.32	2774.42
								4929.46	3184.22
								484.597	6609.61
								5558.58	1598.16
								3391.8	2214.57
								6316	1290.58
								3761.91	2867.15
								5343.63	1372.14
								857.243	916.723
								835.036	2742.41
								284.62	4667.65
								279.235	8226.84
								1111.36	7760.62
								2074.35	1357.06
								4033.73	5675.63
								1527.25	4754.75
								3195.75	3589.87
								4645.52	2699.85
								2935.14	2708.04
								3623.83	3326.55
								3171.6	4819.43
								2456.5	931.232
								2694.55	3085.32
								2564.63	5402.02
								2506.16	3135.4
								3098.67	4380.49
								2787.93	529.86
								4705.44	3392.14
								2330.21	2988.19
								3001.14	3339.11
								1909.2	1285.54
								3573.72	551.89
								3163.35	906.642
								2323.33	3171.2
								1957.41	1191.54
								1584.76	1946.36
								2792.18	566.234
								2435.34	843.537
								1887.92	2098.96
								1685.35	949.832
								4740.43	4450.56
								1026.31	6139.45
								3627.95	5995.36
								1831.81	440.88
								1352.43	280.413
								2127	493.389
								1651.81	580.91
								1666.35	240.204
								1501.41	972.424
								17025.3	2330.68
								9411.41	3553.41
								8092.93	3099.39
								10172.3	2640.66
								2860.98	2819.96
								6680.18	5327.66
								5058.73	5750.17
								3291.92	2701.02
								2115.35	1227.12
								2598.14	4171.41
								285.798	2048.34
								3532.04	3976.67
								4135.57	822.594
								3261.71	860.355
								448.876	5077.36
								1683.35	3274.33
								1335.97	5902.07
								1708.15	7856.8
								535.15	6758.88
								1251.91	4997.95
								2789.26	4487.23
								4048.95	4815.64
								3127.88	1116.83
								4969.7	942.663
								1009.52	3308.67
								1928.01	3564.27
								3225.44	1919.01
								2578.99	1938.64
								1197.63	1580.76
								2050.81	3903.21
								1941.32	3624.15
								1776.24	2299.92
								2434.69	4015.82
								2009.38	3120.36
								3230.71	4042.47
								2898.47	983.729
								3380.5	5674.28
								6064.07	674.258
								2437.99	1579.94
								1972	5835.8
								2248.43	862.218
								2149.24	870.013
								2022.89	7309.11
								1725.38	4443.21
								1551.38	4907.84
								332.537	3924.3
								2771.77	387.12
								2723.74	10937.6
								1348.93	3103.11
								975.547	2399.57
								131.748	4906.11
								3871.57	1865.16
								33956.9	2296.25
								22192.9	9141.21
								7841.26	1191.68
								2284.36	2466.86
								3624.91	2276.11
								2211.42	3686.64
								3535.88	7439.57
								3550.87	2486.11
								2821.69	3333.02
								3200.03	2455.8
								1497.33	635.5
								5159.67	694.815
								1580.07	3646.43
								2972.75	3317.97
								4523.63	5072.75
								1570.42	2118.7
								1157.17	1493.1
								545.309	1923.69
								1258.79	1630.29
								2532.91	1943.22
								288.299	4580.48
								2596.43	6339.41
								4996.82	2389.97
								713.77	3722.44
								1382.11	9475.42
								7610.2	2922.84
								212.7	11347.6
								2995.9	4084.38
								2992.56	1697.41
								1607.4	7813.3
								1079.49	523.879
								2909.22	8145.35
								1850.35	6733.69
								341.554	3831.96
								760.505	7952.15
								956.082	6520.4
								317.057	2905.48
								916.233	4316.12
								158.702	6425.88
								2389.74	8164.26
								3496.79	578.713
								2272.34	3995.07
								3674.68	2385.93
								5601.07	2275.16
								10587.3	831.83
								996.265	1740.51
								2571.8	538.897
								5876.87	761.663
								2235.33	1626.49
								2607.08	489.907
								5923.44	1657.5
								3341.56	4504.99
								503.501	5114.92
								747.548	4033.89
								332.749	4035.41
								530.289	541.155
								594.365	2836.13
								2642.68	856.294
								863.935	3086.91
								1701.83	4688.08
								1161.66	5047.27
								295.921	1188.85
								2552.24	4341.21
								2628.53	1034.84
								2929.51	4281.42
								2259.98	4024.33
								2915.35	4833.88
								2638.97	3148.5
								2009.92	1419.74
								1276.76	3388.51
								2296.42	4661.12
								3209.28	2027.78
								2621.74	5296.94
								2735.41	4805.79
								2807.05	3768.61
								1368.26	3517.43
								1296.47	3672.37
								1453.15	5523.43
								1519.35	2053.39
								1966.73	1586.7
								865.702	2969.97
								4522.29	2134.21
								2915.66	4188.36
								2734.43	928.977
								2877.44	6899.94
								2888.29	3368.98
								3129.46	5274.52
								2079.84	3927.06
								181.257	4311.66
								1626.62	3192.8
								648.138	6219.05
								645.229	5394.69
								602.804	583.562
								1072.18	6299.03
								189.331	4203.73
								3312.32	4122.02
								893.306	1434.34
								1988.52	2593.25
								4143.45	5592.25
								2944.58	4991.9
								3350.78	5286.72
								2867.46	4515.34
								1724.14	2645.33
								4763.75	4449.95
								872.562	1815.5
								1263.27	4981.29
								1548.99	4236.95
								1564.76	4030.19
								584.916	937
								1973.41	3984.76
								2081.38	4544.39
								1277.2	5348.09
								1563.95	2120.27
								896.931	4591.04
								362.256	6226.47
								507.226	5560.44
								3693.47	4055.51
								3731.32	6058.85
								4660.42	6488.35
								2497.09	1754.38
								3260.87	946.517
								2607.09	385.972
								3245.18	1210.7
								6828.93	1793.88
								2759.21	662.289
								2338.04	4866.21
								6030.08	4215.66
								1904.92	5786.5
								2498.28	5913.73
								3682.75	3372.53
								3867.48	258.703
								2500.16	874.384
								3143.02	1779.55
								1590.88	0
								1227.46	5918.93
								4799.57	490.793
								2780.97	292.953
								6078	3693.93
								4271.51	2157.07
								4272.36	2602.41
								4893.16	5428.65
								2928.71	6441.19
								3472.93	2098.09
								3971.5	6177.73
								4944.19	10883.7
								2368	4900.59
								2496.03	960.313
								3029.53	1145.4
								3626.74	2646.72
								2337.09	2731.98
								4416.06	697.789
								2780.49	3439.59
								3732.43	5807.15
								3167.21	895.126
								3783.81	3094.07
								3056.82	1666.5
								3599.34	1540.13
								3611.24	2786.62
								2842.53	2793.62
								2828.2	4503.31
								2628.49	4645.85
								2492.72	13559.3
								3252.76	3673.26
[truncated: 2,975 more rows]

## Sheet: Supplementary Figure 3
Genotype: UAS>GFP/+; HB9>Gal4/+											Genotype: UAS>GFP/+; HB9>Gal4/+										Genotype: UAS>GFP/+; HB9>Gal4/+											Genotype: UAS>GFP/+; HB9>Gal4/+											Genotype: UAS>GFP/+; HB9>Gal4/+
3 days	10 days	20 days	30 days	35 days	40 days						3 days	10 days	20 days	30 days	35 days	40 days					5 days	10 days	20 days	30 days	35 days	40 days						5 days	10 days	20 days	30 days	35 days	40 days						Young	Old
1.378	2.575	1.3	1.048	1.565	0.822						289	318	410	531	209	203					0	0.015873	0.0097561	0.0473934	0.184397	0.219178						364.82	653.172	515.942	420.177	329.478	229.406						1.46486	3.97395
1.107	2.065	0.847	1.438	0.822	0.847						442	415	303	256	211	246					0	0.0169491	0.00888889	0.0568182	0.0714286	0.194175						660.392	418.994	466.539	480.262	247.225	156.315						1.05305	1.3382
0.847	1.048	1.657	1.233	0.411	1.048						335	293	265	414	161	297					0	0.015	0.00900901	0.0899471	0.223022	0.166667						310.351	315.206	488.581	481.022	352.702	318.204						4.28555	1.05818
2.065	1.027	2.145	1.027	0.741	2.474						305	275	378	466	257	257					0	0.00769231	0.00904977	0.111765	0.114286	0.197183						364.145	541.488	430.48	491.283	326.48	412.956						1.45397	1.52304
0.822	1.657	1.107	1.233	0.411	0.65						252	267	234	454	225	224					0	0.0142857	0.0153846	0.0444444	0.377049	0.0976744						345.481	508.891	383.695	481.149	299.583	319.387						3.95256	1.7035
1.565	1.496	1.027	1.438	0.291	0.616						403	314	239	318	450	229					0	0.0449438	0.026178	0.036	0.0960452	0.114286						182.495	567.752	268.422	457.672	256.176	331.378						3.27079	1.79649
2.671	1.605	1.233	1.3	0.581	1.25							439	389	201	314	228					0	0.0125	0.0479705	0.0588235	0.337838	0.197531						277.795	576.577	540.179	389.986	228.224	443.654						3.35216	0.975829
1.496	1.565	0.822	1.027	0.65	1.048							410	490	354	365						0	0	0.0533333	0.0209424	0.304348	0.318182						265.593	336.741	498.588	420.515	512.691	367.143						2.51786	0.604225
2.096	1.949	0.581	1.233	0.411	0.847							383	440	213	366						0.0097561	0	0.0805687	0.0166667	0.203704	0.324324						398.389	457.334	472.915	509.059	510.96	218.977						1.19003	1.28671
1.198	3.143	0.581	1.438	1.048	1.198							391	234	240	307						0.010582	0.0121951	0.0655738	0.0483871	0.142857	0.37037						433.351	359.838	433.562	157.878	371.365	179.454						2.59048	0.342237
1.198	2.145	0.741	1.25	0.919	0.822							329	268	217	179						0	0.00595238	0.0899471	0.0508475	0.102564	0.314815						512.395	651.905	334.925	364.736	475.829	224.466						1.86888	0.422992
1.838	1.894	1.162	1.027	0.741	1.048							285	336	304							0	0.0123457	0.0695187	0.0882353	0.344595	0.3							416.63	256.303	515.731	319.007	280.667						1.15188	1.48223
1.135	3.722	0.65	1.438	0.872	0.616								322	277							0	0.0135135	0.0473684	0.00714286	0.276423	0.260274							398.558	372.21	270.913	405.82	581.137						4.256	1.55141
1.774	3.445	1.3	1.657	1.107	1.048									415							0	0.0166667	0.0411765	0.057554	0.243902	0.1875							401.218	442.64	246.338	608.034	246.887						5.14905
2.118	2.055	1.438	1.027	0.65	0.822																0.0693069	0.0211268	0.0558376	0.0882353	0.218182	0.159574							445.131	275.853	181.65	386.566							1.32042
1.774	1.861	0.847	1.438	0.919	2.26																0.0462963	0.0133333	0.042328	0.030303	0.160714	0.152							294.939	325.763	404.68	145.464							5.77023
1.545	3.445	0.919	1.496	0.741	1.048																0.0365854	0.0153061	0.037234	0.0425532	0.138614	0.09							486.512	412.407	363.047								2.73429
1.149	2.703	0.581	2.474	0.616	0.581							Tukey's multiple comparisons test	Mean Diff.	95.00% CI of diff.	Below threshold?	Summary						0	0.0292398	0.268041	0.311688	0.237624							559.349	543.557	315.966								2.07043
1.073	1.861	1.198	1.107	0.847	0.822							5 DAYS vs. 10 DAYS	-5.58	-128 to 116	No	ns						0.0121212	0.0375	0.0423729	0.196429	0.149425							359.711	484.105	537.434								2.24479
1.351	1.048	0.411	2.065	1.027	0.411							5 DAYS vs. 20 DAYS	6.28	-114 to 127	No	ns						0.00546448	0.0852713	0.0476191		0.142857							404.511	580.757	394.715
1.527	1.25	0.822	3.313	0.581	0.822							5 DAYS vs. 30 DAYS	4.81	-114 to 124	No	ns						0.0121212	0.0693069	0.0505051		0.123529							324.496	203.691	378.797
1.3	1.644	1.233	0.822	0.741	0.822							5 DAYS vs. 35 DAYS	60.9	-62.8 to 185	No	ns						0.0181818	0.0192308	0.039604		0.302632							297.092	295.783	605.754								Unpaired t test
2.318	1.453	1.378	1.861	0.459	1.3							5 DAYS vs. 40 DAYS	97.1	-38.6 to 233	No	ns						0	0.157303	0.1		0.159509							286.452	690.118									P value	0.0057
1.397	2.906	1.25	1.107	0.822	0.822							10 DAYS vs. 20 DAYS	11.9	-85.8 to 110	No	ns						0.0239234	0.0227273	0.0865801		0.170886							266.564	566.738									P value summary	**
1.397	2.297	0.616	1.438	0.919	0.822							10 DAYS vs. 30 DAYS	10.4	-85.6 to 106	No	ns						0.005	0.072165	0.0412371		0.350746							489.298	371.365									Significantly different (P < 0.05)?	Yes
1.241	2.795	1.027	1.453	0.741	0.291							10 DAYS vs. 35 DAYS	66.5	-35.3 to 168	No	ns						0.0285714	0.137255	0.166667		0.551724							382.386	338.514									One- or two-tailed P value?	Two-tailed
0.828	2.096	1.25	1.027	1.027	0.616							10 DAYS vs. 40 DAYS	103	-13.3 to 219	No	ns						0.0289855	0.0434783	0.122449									302.455	351.14									t, df	t=2.978, df=30
0.828	1.657	1.3	1.027	0.822	0.616							20 DAYS vs. 30 DAYS	-1.47	-95.4 to 92.5	No	ns						0.0357143	0.0943396										494.492	461.937
0.828	2.096	0.822	1.027	1.198	1.233							20 DAYS vs. 35 DAYS	54.7	-45.3 to 155	No	ns						0.0681818	0.0660377											348.986
0.872	1.027	1.027	1.25	1.027	0.822							20 DAYS vs. 40 DAYS	90.8	-23.5 to 205	No	ns						0.027027	0.02
1.25	1.453	1.233	1.25	1.25	0.741							30 DAYS vs. 35 DAYS	56.1	-42.1 to 154	No	ns
1.397	1.027	1.3	1.438	0.919	0.459							30 DAYS vs. 40 DAYS	92.3	-20.6 to 205	No	ns
1.033	1.694	0.919	1.027	0.822	1.027							35 DAYS vs. 40 DAYS	36.2	-81.8 to 154	No	ns						Tukey's multiple comparisons test	Mean Diff.	95.00% CI of diff.	Below threshold?	Summary	Adjusted P Value						Tukey's multiple comparisons test	Mean Diff.	95.00% CI of diff.	Below threshold?	Summary	Adjusted P Value
1.66	0.847	1.438	1.107	0.411	0.822																	5 days vs. 10 days	-0.00662	-0.0613 to 0.0480	No	ns	>0.99						5 days vs. 10 days	-54.4	-174 to 64.8	No	ns	0.77
1.438	2.065	0.822	2.466	0.65	0.847																	5 days vs. 20 days	-0.042	-0.0966 to 0.0127	No	ns	0.24						5 days vs. 20 days	-45.1	-164 to 73.6	No	ns	0.88
2.468	1.027	1.496	1.027	1.838	1.453																	5 days vs. 30 days	-0.0588	-0.115 to -0.00306	Yes	*	0.03						5 days vs. 30 days	-29	-153 to 94.7	No	ns	0.98
1.033	1.605	0.919	0.616	1.027	1.3																	5 days vs. 35 days	-0.203	-0.263 to -0.143	Yes	***	<0.001						5 days vs. 35 days	13.1	-118 to 144	No	ns	>0.99
1.442	1.565	0.847	0.822	0.872	0.847																	5 days vs. 40 days	-0.215	-0.271 to -0.159	Yes	***	<0.001						5 days vs. 40 days	66.3	-68.7 to 201	No	ns	0.71
0.884	1.657	0.741	0.65	1.048	0.741																	10 days vs. 20 days	-0.0353	-0.0818 to 0.0111	No	ns	0.25						10 days vs. 20 days	9.33	-79.4 to 98.1	No	ns	>0.99
1.976	1.861	1.849	0.411	0.847	1.316																	10 days vs. 30 days	-0.0522	-0.0999 to -0.00442	Yes	*	0.02						10 days vs. 30 days	25.4	-70.1 to 121	No	ns	0.97
1.647	1.838	1.694	0.411	1.25	1.027																	10 days vs. 35 days	-0.196	-0.249 to -0.144	Yes	***	<0.001						10 days vs. 35 days	67.5	-37.5 to 172	No	ns	0.43
1.073	1.453	1.233	0.616	1.25	0.919																	10 days vs. 40 days	-0.208	-0.257 to -0.160	Yes	***	<0.001						10 days vs. 40 days	121	11.0 to 230	Yes	*	0.02
1.955	1.657	1.233	0.65	0.411	0.919																	20 days vs. 30 days	-0.0168	-0.0646 to 0.0309	No	ns	0.91						20 days vs. 30 days	16	-78.7 to 111	No	ns	>0.99
1.963	0.65	2.065	0.822	1.23	0.847																	20 days vs. 35 days	-0.161	-0.214 to -0.108	Yes	***	<0.001						20 days vs. 35 days	58.2	-46.1 to 162	No	ns	0.59
0.975	1.768	1.25	0.65	0.822	1.05																	20 days vs. 40 days	-0.173	-0.221 to -0.125	Yes	***	<0.001						20 days vs. 40 days	111	2.30 to 220	Yes	*	0.04
0.727	1.838	1.894	0.65	0.847	0.411																	30 days vs. 35 days	-0.144	-0.198 to -0.0902	Yes	***	<0.001						30 days vs. 35 days	42.2	-67.9 to 152	No	ns	0.88
2.096	1.949	1.496	0.65	0.822	1.3																	30 days vs. 40 days	-0.156	-0.206 to -0.107	Yes	***	<0.001						30 days vs. 40 days	95.3	-19.2 to 210	No	ns	0.16
1.605	1.453	1.694	1.027	0.919	1.3																	35 days vs. 40 days	-0.012	-0.0664 to 0.0423	No	ns	0.99						35 days vs. 40 days	53.1	-69.5 to 176	No	ns	0.81
1.048	1.756	1.453	1.107	0.65	0.822
1.271	0.919	1.233	0.459	0.741	0.822
1.135	1.107	1.233	1.25	1.5	0.822
1.073	0.822	1.107	1.3	1.5	0.822
1.673	1.644	0.459	0.741	2.02	0.616
0.925	1.849	0.919	0.847	1.48	0.919
1.371	0.847	1.482	1.838	0.616	1.11
0.925	1.894	1.756	2.055	0.616	0.65
0.741	2.5	0.459	1.482	0.847	0.581
1.233	0.822	1.25	1.233	1.23	0.847
0.616	1.644	0.581	1.162	1.5	0.411
4.007	1.644	3.313	1.3	1.25	1.69
2.309	1.438	1.198	1.107	0.872	0.741
1.336	2.679	0.65	0.411	0.919	0.65
2.866	1.233	1.378	0.65	1.05	0.616
1.442	1.644	1.644	0.411	1.89	0.616
1.254	1.438	1.657	1.233	0.822	0.822
1.107	1.048	2.27	1.027	1.11	0.822
2.065	1.644	0.616	1.657	1.66	0.65
0.93	1.644	1.027	0.822	0.847	1.23
1.308	1.233	2.474	1.3	1.2	0.616
1.371	1.496	1.027	1.496	1.3	0.291
1.694	2.343	1.027	1.3	0.822	0.822
1.453	1.25	1.233	1.565	1.86	0.847
1.852	1.565	1.25	1.949	0.65	0.822
1.442	2.474	1.657	1.233	0.65	1.11
2.742	1.438	1.233	1.233	1.45	0.616
1.545	1.644	0.741	1.496	0.599	1.03
1.048	0.616	0.459	1.027	0.782	0.919
1.93	2.757	1.027	1.027	0.925	0.411
1.25	2.055	1.453	1.048	1.53	0.847
2.442	2.065	0.847	0.847	0.553	1.05
1.852	2.145	2.795	0.919	1.15	1.5
1.595	1.25	2.5	0.65	1.14	1.11
1.34	1.756	2.145	1.496	0.847	1.03
1.237	3.313	0.847	1.438	0.658	0.872
1.747	1.694	1.027	1.316	0.947	1.03
1.048	1.838	2.065	1.3	0.514	1.23
1.351	2.297	0.847	1.027	0.828	0.65
1.496	1.233	0.581	1.694	0.847	1.05
1.565	1.894	1.107	0.847	1.43	2.07
1.861	2.116	0.459	1.198	1.29	1.84
1.397	2.508	0.741	1.048	1.13	0.822
1.033	1.453	1.048	0.847	1.56	1.11
1.336	0.919	0.459	1.3	1.2	0.822
2.383	0.616	0.919	1.233	0.514	1.25
1.759	0.291	0.411	1.657	0.65	1.233
1.541	1.233	1.861	1.25	1.027	1.027
1.886	0.616	1.694	0.847	0.847	1.25
1.397	1.233	1.453	1.657	1.027	0.65
1.3	1.949	1.838	1.048	1.233	0.822
1.241	2.096	1.027	1.107	1.048	0.847
1.952	0.872	1.233	1.644	1.25	1.25
1.149	1.048	1.565	1.198	0.741	0.822
1.759	0.872	1.233	1.3	1.694	0.919
1.673	1.25	1.233	2.703	1.644	0.65
1.033	1.849	0.919	1.496	1.198	1.027
2.118	1.438	1.233	1.048	1.048	0.65
1.644	3.345	1.644	0.741	0.822	1.027
1.378	2.906	1.453	2.055	1.048	0.616
1.694	1.861	0.822	1.233	1.25	1.233
1.759	1.233	1.316	1.496	1.453	1.233
1.351	1.233	1.048	1.107	0.847	0.65
1.949	2.055	1.3	1.657	1.861	0.411
2.177	2.671	1.849	1.198	1.657	1.048
1.657	1.107	2.703	1.644	1.25	1.048
2.714	1.605	1.233	1.048	1.25	0.65
1.431	0.822	1.233	2.065	0.616	0.616
1.838	0.822	0.919	0.581	1.25	0.65
1.849	1.378	1.25	1.25	1.162	0.616
1.744	1.233	1.25	1.107	1.657	0.847
2.055	0.847	1.048	0.847	0.872	0.822
1.657	1.107	1.3	0.847	1.744	0.65
1.657	1.027	1.162	1.107	1.838	0.459
1.3	1.453	1.849	1.25	1.107	0.822
2.5	1.438	1.644	1.894	0.65	0.822
1.233	0.741	1.657	2.297	1.107	0.847
2.742	1.107	1.027	1.453	0.847	0.291
1.894	1.3	2.055	0.847	1.3	0.822
1.694	1.25	1.25	0.65	1.048	0.919
2.297	0.847	1.694	0.919	1.438	0.847
1.438	1.027	1.233	2.055	1.25	0.411
1.3	0.847	1.438	0.822	1.438	0.822
2.483	1.107	1.233	1.027	1.453	0.616
1.861	2.055	1.048	2.906	1.107	1.027
1.565	1.756	1.073	1.756	1.694	0.847
1.482	2.27	1.608	1.25	1.3	1.107
1.496	1.233	0.93	1.027	1.048	1.048
2.065	2.542	1.135	1.657	0.65	1.3
1.657	2.065	0.947	0.65	2.703	1.027
1.657	2.26	1.545	2.343	0.919	0.847
1.657	1.496	1.701	1.25	0.919	1.107
1.849	1.894	0.325	1.453	1.027	0.741
1.644	2.297	0.411	1.378	0.459	0.459
1.657	1.3	1.073	0.822	0.411	1.25
2.024	1.849	1.794	0.822	1.694	1.162
1.694	1.657	0.847	1.694	1.027	0.822
1.838	1.453	1.378	0.581	0.65	0.616
2.055	1.438	2.08	1.482	0.822	0.847
1.657	1.657	0.599	1.565	0.919	0.459
0.847	1.438	1.073	1.605	0.919	1.198
1.894	1.25	1.033	1.233	0.919	1.694
	Tukey's multiple comparisons test	Mean Diff.	95.00% CI of diff.	Below threshold?	Summary	Adjusted P Value
	3 days vs. 10 days	-0.0753	-0.236 to 0.0858	No	ns	0.77
	3 days vs. 20	0.339	0.178 to 0.500	Yes	***	<0.001
	3 days vs. 30	0.329	0.167 to 0.490	Yes	***	<0.001
	3 days vs. 35	0.544	0.383 to 0.705	Yes	***	<0.001
	3 days vs. 40	0.67	0.509 to 0.831	Yes	***	<0.001
	10 days vs. 20	0.415	0.253 to 0.576	Yes	***	<0.001
	10 days vs. 30	0.404	0.243 to 0.565	Yes	***	<0.001
	10 days vs. 35	0.619	0.458 to 0.780	Yes	***	<0.001
	10 days vs. 40	0.746	0.585 to 0.907	Yes	***	<0.001
	20 vs. 30	-0.0107	-0.172 to 0.150	No	ns	>0.99
	20 vs. 35	0.205	0.0436 to 0.366	Yes	**	0.004
	20 vs. 40	0.331	0.170 to 0.492	Yes	***	<0.001
	30 vs. 35	0.215	0.0543 to 0.377	Yes	**	0.002
	30 vs. 40	0.342	0.181 to 0.503	Yes	***	<0.001
	35 vs. 40	0.126	-0.0348 to 0.287	No	ns	0.22
[truncated: 10 more columns]

## Sheet: Supplementary Figure 4 and 5
UAS>GFP/+;HB9>Gal4,Tub>Gal80ts																																								UAS>GFP/+;HB9>Gal4,Tub>Gal80ts
Days																																								3	412.784	412.173	442.249	404.654	435.455	544.615	253.777	387.898	317.784
3	357	367	412	318	340	312	317	330	404	357	437	381	374	298	270	293	304	257	242	254	317	389	373	337	311	358	283	284	352	216	306									10	364.187	435.842	353.631	780.352	963.185	318.458	329.352	433.773	350.464
10	356	315	409	292	378	247	331	286	485	358	374	351	408	452	247	357	324	354	398	230	304	252	293	351	291	358	308	358	389	316										20	685.148	712.934	320.609	225.915	461.638	389.997	581.218	656.599	425.417
20	412	334	382	228	333	371	300	299	360	319	325	371	326	485	346	312	326	278
35	328	357	345	346	331	235	174	266																																Df(2R)371 / B3RT_vglut_B3RT; HB9>Gal4,UAS>GFP,Tub>Gal80ts
																																								3	286.334	262.823	404.158	280.304	221.373	194.541	272.021	490.989	510.684
Df(2R)371 / B3RT_vglut_B3RT; HB9>Gal4,UAS>GFP,Tub>Gal80ts																																								10	330.341	285.036	172.442	293.968	626.256	341.601	502.936	324.082	367.25
Days																																								20	500.607	410.074	186.335	280.876	440.608	387.097	436.906	311.716	355.952
3	291	284	207	300	259	413	427	467	322	456	461	233	214	208	318	225	362	255	195
10	293	262	350	315	250	387	250	361	212	133	280	335	234	274	307	299	216	249	202	251	195	292	245	248	252	209	290	288												UAS>luciferaseRNAi / HB9>Gal4, UAS>GFP,Tub>Gal80ts
20	188	248	297	199	228	252	336	254	75	221	314	279	219	226	202	323	292	177	310	206	262	268	244	221																3	402.822	552.706	571.18	217.212	409.997	381.295	403.776	471.371	221.411
35	209	193	240	249	258	276	256	250	230	379																														10	312.25	199.235	336.486	361.334	312.975	331.296	373.547	549.386	439.119
																																								20	251.372	443.776	223.663	433.661	403.318	356.639	660.797	335.151	525.874
UAS>luciferaseRNAi / HB9>Gal4, UAS>GFP,Tub>Gal80ts
Days																																								UAS>GFP/+; HB9>Gal4,Tub>Gal80ts/UAS>ParaRNAi
3	291	277	312	203	227	351	407	334	283	206	329	242	288.5																											3	480.379	403.28	140.572	182.823	194.083	459.844	371.41	497.554	213.892
10	221	273	302	254	312	266	237	284	217	367	318	337	304	247																										10	472.44	695.835	491.562	645.53	225.075	464.157	371.792	506.638	522.21
20	268	345	203	224	315	381	381	340	354	299	368	344	372	347	303	284	348	389	296	337	343	333	388																	20	400.303	306.334	469.73	431.257	256.334	239.273	213.09	387.364	261.372
35	319	205	344	146	225	344	348
																																								UAS>V1003’UTR_RNAi/UAS>V100WT; HB9>Gal4,UAS>GFP,TubGal80ts
UAS>GFP/+; HB9>Gal4,Tub>Gal80ts/UAS>ParaRNAi																																								3	224.999	308.509	412.631	604.156	350.303	502.363	169.579	422.135	320.914
Days																																								10	335.99	256.83	355.837	404.539	231.64	615.912	281.945	325.914	357.669
3	440	376	369	381	382	389	402	376	430	285	155	310	261	229	304	277	194																							20	538.775	517.058	536.752	573.05	576.485	411.906	413.585	624.92	375.15
10	488	392	356	184	371	316	421	339	292	168	387	345	416	346	373	339
20	413	429	277	464	362	463	358	474	202	416	404	378	466	450	263	420	289	385	339	348	264	271	282	447	424	342	386	312	248	222	336	215	306	314						UAS-V100WFI/ UAS-V100RNAi; Hb9-Gal4, UAS-6XGFP,TubGal80ts
35	336	246	433	269	307	109	243	150	379	200																														3	332.593	293.128	204.922	294.845	577.134	521.829	360.799	638.813	245.876
																																								10	158.968	184.579	183.358	397.898	298.968	370.685	479.921	120.114	292.212
UAS>V1003’UTR_RNAi/UAS>V100WT; HB9>Gal4,UAS>GFP,TubGal80ts																																								20	179.274	93.854	123.701	291.41	204.655	293.357	119.77	106.641	321.601
Days
3	219	306	232	345	195	176	352	244	270	261	274	387	517	413	526
10	283	311	244	331	405	407	290	321	323	275	510	374	351	261	299	341	287	275	266
20	347	400	378	439	335	357	223	276	388	287	354	443	523	473	465	372	190	101	285	294	205																				control - Vglut-/-								ParaRNAi - luciferase
35	230	196	263	199	471	197	267	337	383	329	306	232	223	269	399																										3	-3.99	-108 to 100	No	ns	>0.99			3
																																									10	60.6	-36.3 to 158	No	ns	0.35			10
UAS-V100WFI/ UAS-V100RNAi; Hb9-Gal4, UAS-6XGFP,TubGal80ts																																									20	112	18.1 to 205	Yes	*	0.01			20
Days
3	277	229	152	172	446	546	537	493	440	164
10	302	204	238	447	195	343	372	192	362	387	131	375
20	142	232	257	132	386	372	338	180	206	176	145	380	239	288	267	206	356	384	417	171	118
35	272	293	362	173	288	177	269	149
	Stats									ParaRNAi - luciferase								WFI - V100wt
	control - vglut-/-									5	38.6	-31.4 to 109	No	ns	0.52			5	31.1	-72.2 to 134	No	ns	0.91
	5	17.1	-28.2 to 62.3	No	ns	0.81				10	64.5	-3.49 to 132	No	ns	0.07			10	-28.2	-122 to 65.1	No	ns	0.91
	10	72	31.2 to 113	Yes	***	<0.001				20	23.2	-26.9 to 73.4	No	ns	0.67			20	-83	-161 to -4.88	Yes	*	0.03
	20	95.9	47.5 to 144	Yes	***	<0.001				35	-8.66	-100 to 82.8	No	ns	>0.99			35	-38.9	-150 to 72.0	No	ns	0.85
	35	43.8	-29.9 to 117	No	ns	0.44
[truncated: 108 more columns]

## Sheet: Supplementary Figure 6
W118	ΔGluR2a								W118	ΔGluR2a								W118	ΔGluR2a								Control	ΔGluR2a							Control	ΔGluR2a							Control	ΔGluR2a
1.46486	4.6764								0.321589	0.252486								5.81292	24.8744								0.806	5.474							345	247							0.17931	0.108434
1.05305	3.17809								0.12744	0.15741								4.17877	16.9047								1.052	0.879							355	127							0.134228	0.131148
4.28555	2.69681		Unpaired t test						0.218658	0.263808		Unpaired t test						17.0062	14.3448		Unpaired t test						1.188	1.468							387	370							0.112069	0.179104		Unpaired t test
1.45397	1.45744		P value	0.54					0.342429	0.117814		P value	0.02					5.76971	7.75236		P value	0.04					1.488	1.866		Unpaired t test					331	202		Unpaired t test					0.136364	0.120879		P value	0.64
3.95256	2.84983		P value summary	ns					0.275218	0.189675		P value summary	*					15.6848	15.1587		P value summary	*					1.769	1.176		P value	0.3059				200	370		P value	0.8				0.0930233	0.12963		P value summary	ns
3.27079	3.19252		Significantly different (P < 0.05)?	No					0.274619	0.265032		Significantly different (P < 0.05)?	Yes					12.9793	16.9815		Significantly different (P < 0.05)?	Yes					1.381	1.963		P value summary	ns				203	317		P value summary	ns				0.0933333	0.0769231		Significantly different (P < 0.05)?	No
3.35216	1.82325		One- or two-tailed P value?	Two-tailed					0.279976	0.197925		One- or two-tailed P value?	Two-tailed					13.3022	9.69815		One- or two-tailed P value?	Two-tailed					2.377	2.848		Significantly different (P < 0.05)?	No				335	352		Significantly different (P < 0.05)?	No				0.153846	0.135593		One- or two-tailed P value?	Two-tailed
2.51786	0.893355		t, df	t=0.619, df=21					0.164388	0.176857		t, df	t=2.55, df=21					9.9915	4.75189		t, df	t=2.25, df=21					1.172	1.329		One- or two-tailed P value?	Two-tailed				364	379		One- or two-tailed P value?	Two-tailed				0.25	0.184397		t, df	t=0.4749, df=20
1.19003	2.96892								0.309432	0.208707								4.72233	15.7921								1.801	1.114		t, df	t=1.026, df=304				320	347		t, df	t=0.255, df=20				0.125	0.12931
2.59048	2.64696								0.203642	0.186826								10.2797	14.0795								1.954	1.529								287							0.111111	0.142857
1.86888	2.44966									0.13146								7.41618	13.0301								1.611	1.739								505								0.127907
1.0894										0.128982								4.32302									2.149	1.686								303								0.105882
										0.164124																	2.54	1.828								420
																											1.575	1.958
																											1.188	2.059
																											2.742	1.485
																											0.977	1.608
																											1.801	1.906
																											2.377	0.781
																											2.471	0.586
																											1.137	0.743
																											0.784	1.992
																											4.121	1.201
																											2.982	0.784
																											2.818	0.912
																											2.621	1.109
																											1.311	1.107
																											0.977	1.433
																											0.874	1.712
																											1.801	1.176
																											0.996	1.521
																											1.139	1.478
																											2.502	0.795
																											2.521	0.297
																											0.788	0.933
																											1.825	0.898
																											1.956	0.781
																											1.758	2.054
																											1.566	1.389
																											2.033	1.161
																											1.856	0.342
																											2.04	0.488
																											2.04	0.588
																											1.637	2.133
																											1.224	1.753
																											3.033	0.849
																											1.172	1.981
																											1.079	2.402
																											2.061	1.124
																											1.946	1.05
																											1.927	2.451
																											1.329	0.59
																											1.956	2.093
																											1.311	1.368
																											1.897	1.302
																											1.176	0.521
																											0.879	1.51
																											1.368	1.753
																											1.611	2.045
																											1.172	2.07
																											1.274	2.077
																											2.448	1.017
																											1.661	1.463
																											2.54	0.977
																											1.516	1.51
																											2.84	0.743
																											2.142	0.857
																											1.452	1.866
																											2.413	1.229
																											2.23	1.566
																											3.016	1.06
																											2.904	0.907
																											1.399	1.498
																											1.075	1.893
																											0.781	1.628
																											0.901	1.568
																											2.797	1.258
																											2.133	1.319
																											2.088	0.869
																											1.075	1.456
																											1.672	1.865
																											1.114	0.914
																											2.471	1.434
																											2.621	1.434
																											1.954	1.823
																											1.192	0.651
																											1.452	1.584
																											1.329	0.979
																											1.575	0.912
																											1.796	0.716
																											1.669	1.51
																											2.169	0.806
																											0.922	1.51
																											1.578	1.179
																											1.361	0.716
																											1.02	0.985
																											1.617	2.184
																											1.835	1.772
																											2.496	0.781
																											1.879	1.229
																											1.057	2.184
																											1.747	3.222
																											1.887	3.338
																											1.176	1.368
																											1.274	2.57
																											1.672	2.989
																											1.963	1.478
																											2.702	1.731
																											0.977	1.399
																											0.977	1.686
																											1.859	1.075
																											1.856	1.566
																											1.236	1.731
																											1.853	1.176
																											2.63	1.494
																											2.287	2.607
																											1.992	3.053
																											1.769	0.586
																											0.977	2.581
																											0.391	1.992
																											0.781	1.566
																											1.422	3.321
																											0.391	3.889
																											1.563	2.797
																											2.287	3.317
																											1.188	0.977
																											1.381	2.417
																											0.977	1.361
																											0.437	0.781
																											0.781	0.879
																											2.149	2.442
																											1.311	0.874
																											2.169	1.897
																											0.879	1.575
																											0.835	1.835
																											0.744	1.59
																											1.887	0.901
																											1.963	2.939
																											0.922	2.473
																											1.075	1.919
																											1.092	2.637
																											0.684	2.833
																											1.494	1.465
																											1.285	0.977
																											0.488	1.329
																											1.488	1.566
																											2.751	1.368
																											1.478	1.303
																											4.024	0.403
																											1.371	1.368
																											1.057	1.761
																											0.586	1.575
																											0.488	1.758

## Sheet: Supplementary Figure 7
Control	CPX RNAi	CPXRNAi; PARA RNAi							Control	CPX RNAi	CPXRNAi; PARA RNAi								Control	CPX RNAi	CPXRNAi; PARA RNAi																				Control	CPX RNAi	CPXRNAi; PARA RNAi
1.188	0.8556	0							0.091022	0.185394	0.237165								0.766667	1.43333	1.925																				352	325	386
0.613	0.427	0							0.0828607	0.152559	0.177761								0.966667	0.883333	3.55																				292	363	474
2.005	0.814	0							0.16456	0.292088	0.194663								0.241667	2.16667	1.175																				275	339	349
1.565	0.372	0							0.186278	0.196292	0.157098								0.65	5.60833	1.5																				225	466	430
1.686	1.4865	0							0.138967	0.21548	0.162863								0.341667	1.38333	1.975																				209	431	375
0.55	0.6475	0							0.163243	0.14825	0.211088								0.491667	1.64167	2.11667																				298	315	328
	0.306								0.230161	0.111903	0.174414								0.875	1.53333	2.51667																				299	350	393
	0.593								0.119916	0.139213	0.151876								0.141667	1.475	5.825																				253	511	288
	0.319								0.135422	0.17622	0.143652								0.133333	1.00833	3.36667																				399	490	384
									0.134713	0.226792	0.103164								0.583333	0.766667	2.51667																				339	553	297
Tukey's multiple comparisons test	Mean Diff.	95.00% CI of diff.	Below threshold?	Summary	Adjusted P Value					0.254235										1.51667																					283	350	419
Control vs. CPX RNAi	0.621	0.0827 to 1.16	Yes	*	0.02					0.227485										3.19167																					233	490
Control vs. CPXRNAi;PARARNAi	1.27	0.678 to 1.86	Yes	***	<0.001					0.122118																															280	524
CPX RNAi vs. CPXRNAi;PARARNAi	0.647	0.108 to 1.19	Yes	*	0.02					0.10836																															408	312
																																									295	410
									Tukey's multiple comparisons test	Mean Diff.	95.00% CI of diff.	Below threshold?	Summary	Adjusted P Value					Tukey's multiple comparisons test	Mean Diff.	95.00% CI of diff.	Below threshold?	Summary	Adjusted P Value																	252	407
									Control vs. CPXRNAi	-0.0379	-0.0865 to 0.0107	No	ns	0.15	C-D				Control vs. CPXRNAi	-1.36	-2.55 to -0.176	Yes	*	0.02	A-B																312	433
									Control vs. CPXRNAi;PARARNAi	-0.0267	-0.0791 to 0.0258	No	ns	0.43	C-E				Control vs. CPXRNAi;PARARNAi	-2.13	-3.37 to -0.886	Yes	***	<0.001	A-C																245	417
									CPXRNAi vs. CPXRNAi;PARARNAi	0.0112	-0.0373 to 0.0598	No	ns	0.84	D-E				CPXRNAi vs. CPXRNAi;PARARNAi	-0.763	-1.95 to 0.426	No	ns	0.27	B-C																320	367
																																									340	506
	Genotypes:																																								271	575
			Control=UAS>luciferaseRNAi/HB9>Gal4,UAS>GFP,Tub>Gal80ts																																							383
			CPXRNAi=CpxRNAi /+; Hb9-Gal4,UAS>GFP,TubGal80ts						Genotypes:																																	312
			CPxRNAi+Para RNAi=UAS-CpxRNAi /+; HB9-Gal4,UAS>GFP,TubGal80ts/ParaRNAi								Control=UAS>luciferaseRNAi/HB9>Gal4,UAS>GFP,Tub>Gal80ts								Genotypes:																							410
											CPXRNAi=CpxRNAi /+; Hb9-Gal4,UAS>GFP,TubGal80ts										Control=UAS>luciferaseRNAi/HB9>Gal4,UAS>GFP,Tub>Gal80ts																					407
											CPxRNAi+Para RNAi=UAS-CpxRNAi /+; HB9-Gal4,UAS>GFP,TubGal80ts/ParaRNAi										CPXRNAi=CpxRNAi /+; Hb9-Gal4,UAS>GFP,TubGal80ts																					433
																					CPxRNAi+Para RNAi=UAS-CpxRNAi /+; HB9-Gal4,UAS>GFP,TubGal80ts/ParaRNAi																					417
																																									Tukey's multiple comparisons test	Mean Diff.	95.00% CI of diff.	Below threshold?	Summary	Adjusted P Value
																																									Control vs. CPXRNAi	-124	-170 to -78.7	Yes	***	<0.001	A-B
																																									Control vs. CPXRNAi;PARA RNAi	-80.5	-139 to -22.4	Yes	**	0.004	A-C
																																									CPXRNAi vs. CPXRNAi;PARA RNAi	43.6	-12.3 to 99.4	No	ns	0.15	B-C
																																									Genotypes:
																																											Control=UAS>luciferaseRNAi/HB9>Gal4,UAS>GFP,Tub>Gal80ts
																																											CPXRNAi=CpxRNAi /+; Hb9-Gal4,UAS>GFP,TubGal80ts
																																											CPxRNAi+Para RNAi=UAS-CpxRNAi /+; HB9-Gal4,UAS>GFP,TubGal80ts/ParaRNAi
